# Supplementary material for: BsRADseq: screening DNA methylation in natural populations of non‐model species
Source: Mol Ecol. 2016 Mar 28;25(8):1697–713. doi: 10.1111/mec.13550 (PMC4949719; doi:10.1111/mec.13550)
Supplement: Supplementary file 2 — Table S1 Samples information, SRA accessions of standard and bisulfite‐converted reads and summary statistics of bismark mapping. [file MEC-25-1697-s002.xlsx]

## Sheet: Sheet1
sample_name	organism	ecotype	geo_loc_name	tissue	lat_lon	SRA_Accession_standard_RAD_data	total_non-converted_reads	SRA_Accession_bisulfite-converted_RAD_data	total_bisulfite-converted_reads	reads_mapping	reference_genome	average_coverage_(>25)	CpG_meth	CHG_meth	CHH_meth	bp_of_the_reference_with_coverage > 1	bp_of_the_reference_with_coverage > 25
Diploid plant
PVA03	Heliosperma pusillum	High-elevation,humid	Italy:Selva di Val Gardena	leaf	46.601 N 11.768 E	SRR2891235	2705998	SRR2891097	3625323	396836	reduced to 160740 bp	243	72.4%	1.3%	0.9%	not applicable	not applicable
PVA05	Heliosperma pusillum	High-elevation,humid	Italy:Selva di Val Gardena	leaf	46.601 N 11.768 E	SRR2891236	1173358	SRR2891098	2354658	687296	reduced to 160740 bp	270	74.0%	2.2%	1.0%	not applicable	not applicable
PVA06	Heliosperma pusillum	High-elevation,humid	Italy:Selva di Val Gardena	leaf	46.601 N 11.768 E	SRR2891249	3243677	SRR2891108	2912315	559880	reduced to 160740 bp	339	73.5%	1.3%	1.1%	not applicable	not applicable
PVA07	Heliosperma pusillum	High-elevation,humid	Italy:Selva di Val Gardena	leaf	46.601 N 11.768 E	SRR2891250	1347040	SRR2891114	3785876	1036674	reduced to 160740 bp	570	76.4%	2.4%	1.0%	not applicable	not applicable
PVA08	Heliosperma pusillum	High-elevation,humid	Italy:Selva di Val Gardena	leaf	46.601 N 11.768 E	SRR2891251	3105399	SRR2891115	2635808	643297	reduced to 160740 bp	386	74.5%	2.2%	1.4%	not applicable	not applicable
PVA09	Heliosperma pusillum	High-elevation,humid	Italy:Selva di Val Gardena	leaf	46.601 N 11.768 E	SRR2891252	2462200	SRR2891117	2214127	561355	reduced to 160740 bp	343	74.9%	1.7%	1.3%	not applicable	not applicable
PVA11	Heliosperma pusillum	High-elevation,humid	Italy:Selva di Val Gardena	leaf	46.601 N 11.768 E	SRR2891253	3681188	SRR2891118	5431733	1437106	reduced to 160740 bp	698	74.2%	1.7%	0.8%	not applicable	not applicable
PVA14	Heliosperma pusillum	High-elevation,humid	Italy:Selva di Val Gardena	leaf	46.601 N 11.768 E	SRR2891254	3333762	SRR2891119	1628102	429668	reduced to 160740 bp	245	72.8%	1.6%	0.9%	not applicable	not applicable
PVA18	Heliosperma pusillum	High-elevation,humid	Italy:Selva di Val Gardena	leaf	46.601 N 11.768 E	SRR2891255	3895560	SRR2891120	4723215	910681	reduced to 160740 bp	544	74.1%	1.8%	1.2%	not applicable	not applicable
VVA06	Heliosperma veselskyi	Low-elevation, dry	Italy:Selva di Val Gardena	leaf	46.564 N 11.77 E	SRR2891256	2503428	SRR2891121	4855802	711497	reduced to 160740 bp	425	74.0%	2.0%	1.3%	not applicable	not applicable
VVA12	Heliosperma veselskyi	Low-elevation, dry	Italy:Selva di Val Gardena	leaf	46.564 N 11.77 E	SRR2891237	2211261	SRR2891099	1901959	399458	reduced to 160740 bp	239	73.0%	1.4%	1.0%	not applicable	not applicable
VVA15	Heliosperma veselskyi	Low-elevation, dry	Italy:Selva di Val Gardena	leaf	46.564 N 11.77 E	SRR2891238	1320935	SRR2891100	1900103	310775	reduced to 160740 bp	183	70.9%	1.7%	1.1%	not applicable	not applicable
VVA16	Heliosperma veselskyi	Low-elevation, dry	Italy:Selva di Val Gardena	leaf	46.564 N 11.77 E	SRR2891239	2611630	SRR2891101	2768574	393655	reduced to 160740 bp	239	76.2%	2.0%	1.2%	not applicable	not applicable
VVA19	Heliosperma veselskyi	Low-elevation, dry	Italy:Selva di Val Gardena	leaf	46.564 N 11.77 E	SRR2891243	1829679	SRR2891102	2291926	747001	reduced to 160740 bp	450	74.1%	1.5%	1.3%	not applicable	not applicable
VVA20	Heliosperma veselskyi	Low-elevation, dry	Italy:Selva di Val Gardena	leaf	46.564 N 11.77 E	SRR2891244	2124956	SRR2891103	3967195	384644	reduced to 160740 bp	226	74.8%	1.7%	1.2%	not applicable	not applicable
VVA23	Heliosperma veselskyi	Low-elevation, dry	Italy:Selva di Val Gardena	leaf	46.564 N 11.77 E	SRR2891245	2638742	SRR2891104	2082958	642638	reduced to 160740 bp	380	76.8%	1.8%	1.0%	not applicable	not applicable
VVA26	Heliosperma veselskyi	Low-elevation, dry	Italy:Selva di Val Gardena	leaf	46.564 N 11.77 E	SRR2891246	1463937	SRR2891105	1762173	454852	reduced to 160740 bp	273	74.5%	1.9%	1.4%	not applicable	not applicable
VVA29	Heliosperma veselskyi	Low-elevation, dry	Italy:Selva di Val Gardena	leaf	46.564 N 11.77 E	SRR2891247	2353552	SRR2891106	2988778	384100	reduced to 160740 bp	229	69.9%	1.8%	1.0%	not applicable	not applicable
Tetraploid plant
MA1572	Dactylorhiza majalis	majalis	Austria:Mooshuben	leaf	47.745 N 15.351 E	SRR2895228	3056937	SRR2895232	4408733	317237	reduced to 298920 bp	82	48.7%	4.3%	2.3%	not applicable	not applicable
MS1763	Dactylorhiza majalis	majalis	Sweden:Landskrona	leaf	55.818 N 12.946 E	SRR2895229	2986395	SRR2895233	1708336	422389	reduced to 298920 bp	110	53.1%	4.4%	1.7%	not applicable	not applicable
TB1828	Dactylorhiza traunsteineri	traunsteineri	UK:North Uist	leaf	57.685 N 7.206 W	SRR2895230	1659932	SRR2895234	2092657	421405	reduced to 298920 bp	109	48.1%	2.7%	2.0%	not applicable	not applicable
TS1895	Dactylorhiza traunsteineri	traunsteineri	Sweden:Gotland	leaf	57.340 N 18.321 E	SRR2895231	2177836	SRR2895235	3554129	973235	reduced to 298920 bp	259	46.7%	3.5%	2.2%	not applicable	not applicable
Fish
MOL01	Gasterosteus aculeatus	freshwater	Norway:Mosvatn	fin	58.958 N 5.713 E	not applicable	not applicable	SRR2891401	14017531	11108683	complete	413	70.0%	0.5%	0.9%	3.8M	2.5M
MOL03	Gasterosteus aculeatus	freshwater	Norway:Mosvatn	fin	58.958 N 5.713 E	not applicable	not applicable	SRR2891402	14988570	12014208	complete	556	67.0%	0.5%	0.7%	3.4M	2.0M
NBm20	Gasterosteus aculeatus	marine	Norway: Bergen	fin	60.382 N 5.341 E	not applicable	not applicable	SRR2891403	14097113	11165826	complete	482	68.9%	0.5%	0.7%	3.0M	2.2M
NBm21	Gasterosteus aculeatus	marine	Norway: Bergen	fin	61.382 N 5.341 E	not applicable	not applicable	SRR2891404	14539614	10254120	complete	453	68.0%	0.5%	0.8%	3.7M	2.1M
