# Supplementary material for: BsRADseq: screening DNA methylation in natural populations of non‐model species
Source: Mol Ecol. 2016 Mar 28;25(8):1697–713. doi: 10.1111/mec.13550 (PMC4949719; doi:10.1111/mec.13550)
Supplement: Supplementary file 3 — Table S2 Replicated samples analysis. [file MEC-25-1697-s003.xlsx]

## Sheet: Sheet1
sample	Re-seq cytosines	Reproducibility (%)*
PHO02	2051	92.69
VVA04	3596	93.13
PHO15	5151	93.9
VTO14	2316	94
VHO29	1983	94.26
PTO12	2348	94.25
PTO19	2585	94.51
VTO21	1642	95.19
PVA04	2015	95.24
*Reproducibility was judged as DNA methylation showing >90% similarity at the same position between the two replicates
