# Supplementary material for: BsRADseq: screening DNA methylation in natural populations of non‐model species
Source: Mol Ecol. 2016 Mar 28;25(8):1697–713. doi: 10.1111/mec.13550 (PMC4949719; doi:10.1111/mec.13550)
Supplement: Supplementary file 4 — Table S3 Differentially methylated positions in the stickleback experiment. Annotation is provided for positions showing more than 95% difference between the two groups. [file MEC-25-1697-s004.xlsx]

## Sheet: top95
chr	position	p_value	q_value	sample_size	meth_diff_fresh_-_marine	SYMBOL	Gene	BIOTYPE	DISTANCE
chrIV	15525414	0.0970269	0.0811206	[2, 2]	-1	apool	ENSGACG00000018541	protein_coding	1580
chrIX	19989068	0.0970269	0.0811206	[2, 2]	-1	-	ENSGACG00000019908	protein_coding	4422
chrXI	12257931	0.0970269	0.0811206	[2, 2]	-0.999506	cacna1aa	ENSGACG00000012741	protein_coding	-
chrXI	9463758	0.0970269	0.0811206	[2, 2]	-0.999304	-	-	-	-
chrI	7461151	0.0970269	0.0811206	[2, 2]	-0.999053	pafah1b1a	-	-	-
chrXI	5571975	0.0970269	0.0811206	[2, 2]	-0.996329	c1ql3b	ENSGACG00000008517	protein_coding	-
chrXI	12257952	0.0970269	0.0811206	[2, 2]	-0.995937	cacna1aa	ENSGACG00000012741	protein_coding	-
chrXI	12257966	0.0970269	0.0811206	[2, 2]	-0.995936	cacna1aa	ENSGACG00000012741	protein_coding	-
chrXVII	118264	0.0970269	0.0811206	[2, 2]	-0.995601	GRM7	-	-	-
chrX	11855015	0.0970269	0.0811206	[2, 2]	-0.995392	ptprua	ENSGACG00000007773	protein_coding	-
chrVII	2555379	0.0970269	0.0811206	[2, 2]	-0.994347	tex261	ENSGACG00000019089	protein_coding	3128
chrI	4239064	0.0970269	0.0811206	[2, 2]	-0.994304	IGSF5	-	-	-
chrXXI	8276462	0.0970269	0.0811206	[2, 2]	-0.994262	cpb1	ENSGACG00000003626	protein_coding	1395
chrUn	26126420	0.0970269	0.0811206	[2, 2]	-0.99404
chrI	3892619	0.0970269	0.0811206	[2, 2]	-0.993909	-	-	-	-
chrII	18671468	0.0970269	0.0811206	[2, 2]	-0.99167	map2k5	ENSGACG00000016884	protein_coding	11
chrVII	4905367	0.0970269	0.0811206	[2, 2]	-0.991071	RBPMS	ENSGACG00000019471	protein_coding	-
chrXVI	12715300	0.0970269	0.0811206	[2, 2]	-0.990174	TNK1	-	-	-
chrIX	19806814	0.0970269	0.0811206	[2, 2]	-0.990067	pla2g6	ENSGACG00000019856	protein_coding	4481
chrXVIII	1123460	0.0970269	0.0811206	[2, 2]	-0.988636	mcm3	ENSGACG00000004469	protein_coding	-
chrXVI	10496152	0.0970269	0.0811206	[2, 2]	-0.987892	lrp2a	ENSGACG00000005232	protein_coding	-
chrIV	473059	0.0970269	0.0811206	[2, 2]	-0.985688	pcdh1b	ENSGACG00000016360	protein_coding	-
chrXV	8300584	0.0970269	0.0811206	[2, 2]	-0.984819	ELL	-	-	-
chrXII	7000989	0.0970269	0.0811206	[2, 2]	-0.984308	celsr3	ENSGACG00000005753	protein_coding	-
chrXI	12257958	0.0970269	0.0811206	[2, 2]	-0.983772	cacna1aa	ENSGACG00000012741	protein_coding	-
chrX	15630807	0.0970269	0.0811206	[2, 2]	-0.983326	-	ENSGACG00000010456	protein_coding	4995
chrI	7792270	0.0970269	0.0811206	[2, 2]	-0.982873	slco1c1	ENSGACG00000008749	protein_coding	-
chrX	7193579	0.0970269	0.0811206	[2, 2]	-0.982558	si:dkeyp-120h9.1	ENSGACG00000004716	protein_coding	-
chrI	23109504	0.0970269	0.0811206	[2, 2]	-0.980992	rcbtb1	-	-	-
chrUn	2220948	0.0970269	0.0811206	[2, 2]	-0.980082
chrVIII	16401610	0.0970269	0.0811206	[2, 2]	-0.979101	-	-	-	-
chrXV	2543626	0.0970269	0.0811206	[2, 2]	-0.97907	-	-	-	-
chrXVIII	9783779	0.0970269	0.0811206	[2, 2]	-0.977812	-	-	-	-
chrVII	8755676	0.0970269	0.0811206	[2, 2]	-0.976781	-	-	-	-
chrUn	24886527	0.0970269	0.0811206	[2, 2]	-0.975088
chrXVII	3006935	0.0970269	0.0811206	[2, 2]	-0.974693	pacsin1b	ENSGACG00000004918	protein_coding	1630
chrXII	2085586	0.0970269	0.0811206	[2, 2]	-0.973701	frmd4bb	ENSGACG00000003431	protein_coding	-
chrXIII	15663959	0.0970269	0.0811206	[2, 2]	-0.973222	tbx1	ENSGACG00000013057	protein_coding	1830
chrXVI	3675338	0.0970269	0.0811206	[2, 2]	-0.97295	plekhm3	ENSGACG00000002110	protein_coding	-
chrXII	9938736	0.0970269	0.0811206	[2, 2]	-0.971377	-	-	-	-
chrXVI	8643939	0.0970269	0.0811206	[2, 2]	-0.970385	igsf3	ENSGACG00000003812	protein_coding	-
chrII	19674131	0.0970269	0.0811206	[2, 2]	-0.969014	-	-	-	-
chrIII	14433748	0.0970269	0.0811206	[2, 2]	-0.967096	NCOA2	-	-	-
chrIX	19586525	0.0970269	0.0811206	[2, 2]	-0.966928	abcc10	ENSGACG00000019810	protein_coding	-
chrXVIII	9783810	0.0970269	0.0811206	[2, 2]	-0.966854	-	-	-	-
chrIX	2086424	0.0970269	0.0811206	[2, 2]	-0.965939	-	ENSGACG00000016232	protein_coding	-
chrII	16997663	0.0970269	0.0811206	[2, 2]	-0.965266	irx5a	ENSGACG00000016681	protein_coding	1569
chrIV	32360741	0.0970269	0.0811206	[2, 2]	-0.965202	cd9b	ENSGACG00000020076	protein_coding	4093
chrVII	793885	0.0970269	0.0811206	[2, 2]	-0.964801	clcn5b	ENSGACG00000018753	protein_coding	-
chrVII	16997918	0.0970269	0.0811206	[2, 2]	-0.964212	nlgn2b	ENSGACG00000020322	protein_coding	-
chrII	19674095	0.0970269	0.0811206	[2, 2]	-0.964047	-	-	-	-
chrIV	31133719	0.0970269	0.0811206	[2, 2]	-0.962638	ptn	ENSGACG00000019945	protein_coding	-
chrVI	1081763	0.0970269	0.0811206	[2, 2]	-0.962221	thada	ENSGACG00000002656	protein_coding	2114
chrUn	12046597	0.0970269	0.0811206	[2, 2]	-0.961046
chrI	22150444	0.0970269	0.0811206	[2, 2]	-0.960018	gart	-	-	-
chrXXI	7278743	0.0970269	0.0811206	[2, 2]	-0.959872	mybl1	ENSGACG00000002964	protein_coding	-
chrVIII	18312461	0.0970269	0.0811206	[2, 2]	-0.959392	nek1	ENSGACG00000014071	protein_coding	-
chrXXI	7278728	0.0970269	0.0811206	[2, 2]	-0.958646	mybl1	ENSGACG00000002964	protein_coding	-
chrIII	13610902	0.0970269	0.0811206	[2, 2]	-0.958504	-	ENSGACG00000021305	miRNA	3940
chrXII	9938747	0.0970269	0.0811206	[2, 2]	-0.957562	-	-	-	-
chrUn	31677174	0.0970269	0.0811206	[2, 2]	-0.957127
chrXV	1667096	0.0970269	0.0811206	[2, 2]	-0.956562	vps39	ENSGACG00000005379	protein_coding	3529
chrVII	17631490	0.0970269	0.0811206	[2, 2]	-0.953179	gria3a	ENSGACG00000020368	protein_coding	300
chrVI	11863416	0.0970269	0.0811206	[2, 2]	-0.952179	-	-	-	-
chrXV	11401528	0.0970269	0.0811206	[2, 2]	-0.951255	DDO	ENSGACG00000011625	protein_coding	2180
chrIX	19806824	0.0970269	0.0811206	[2, 2]	-0.950951	pla2g6	ENSGACG00000019856	protein_coding	4491
chrXV	6300990	0.0970269	0.0811206	[2, 2]	-0.950776	-	-	-	-
chrXVI	4084523	0.0970269	0.0811206	[2, 2]	0.950265	tmem163a	ENSGACG00000002168	protein_coding	-
chrXVII	13112785	0.0970269	0.0811206	[2, 2]	0.952057	plekha6	ENSGACG00000011651	protein_coding	-
chrIX	5714952	0.0970269	0.0811206	[2, 2]	0.955161	-	-	-	-
chrXVIII	10996217	0.0970269	0.0811206	[2, 2]	0.957121	TRIM35	-	-	-
chrII	22169724	0.0970269	0.0811206	[2, 2]	0.958087	iqgap1	ENSGACG00000017438	protein_coding	-
chrXV	13523238	0.0970269	0.0811206	[2, 2]	0.958331	-	-	-	-
chrXIII	8559804	0.0970269	0.0811206	[2, 2]	0.958657	ANK1	-	-	-
chrXVIII	1052591	0.0970269	0.0811206	[2, 2]	0.959087	kif13bb	ENSGACG00000004401	protein_coding	-
chrXIII	11432920	0.0970269	0.0811206	[2, 2]	0.959317	adgrv1	ENSGACG00000010487	protein_coding	-
chrXVI	8760877	0.0970269	0.0811206	[2, 2]	0.959716	anos1a	ENSGACG00000003830	protein_coding	-
chrXVIII	10996220	0.0970269	0.0811206	[2, 2]	0.960496	TRIM35	-	-	-
chrXIII	18980886	0.0970269	0.0811206	[2, 2]	0.961595	rufy3	ENSGACG00000014452	protein_coding	1405
chrIV	2289641	0.0970269	0.0811206	[2, 2]	0.961603	glrbb	ENSGACG00000016556	protein_coding	-
chrVIII	2258367	0.0970269	0.0811206	[2, 2]	0.961784	glula	ENSGACG00000003973	protein_coding	-
chrXIX	13801554	0.0970269	0.0811206	[2, 2]	0.961784	-	-	-	-
chrVIII	3677037	0.0970269	0.0811206	[2, 2]	0.962015	gmds	ENSGACG00000005020	protein_coding	-
chrXIII	8798125	0.0970269	0.0811206	[2, 2]	0.963751	pik3ip1	ENSGACG00000008705	protein_coding	-
chrIV	21924360	0.0970269	0.0811206	[2, 2]	0.964208	rasl12	ENSGACG00000019134	protein_coding	-
chrXIII	13580528	0.0970269	0.0811206	[2, 2]	0.965704	pbx3b	ENSGACG00000011999	protein_coding	-
chrXVIII	4092902	0.0970269	0.0811206	[2, 2]	0.966921	-	-	-	-
chrUn	10300476	0.0970269	0.0811206	[2, 2]	0.967485
chrXIX	2854403	0.0970269	0.0811206	[2, 2]	0.967513	edc4	ENSGACG00000003130	protein_coding	947
chrXI	5577173	0.0970269	0.0811206	[2, 2]	0.969009	c1ql3b	ENSGACG00000008517	protein_coding	4882
chrII	20745328	0.0970269	0.0811206	[2, 2]	0.969035	-	-	-	-
chrXVII	2697296	0.0970269	0.0811206	[2, 2]	0.969325	magi3b	ENSGACG00000004771	protein_coding	-
chrI	12211945	0.0970269	0.0811206	[2, 2]	0.969487	synrg	ENSGACG00000011112	protein_coding	-
chrXXI	9445576	0.0970269	0.0811206	[2, 2]	0.971084	SLC39A12	ENSGACG00000004075	protein_coding	-
chrXVI	8927808	0.0970269	0.0811206	[2, 2]	0.971741	frmpd4	ENSGACG00000004014	protein_coding	1774
chrXXI	6339353	0.0970269	0.0811206	[2, 2]	0.97315	-	-	-	-
chrVIII	3677015	0.0970269	0.0811206	[2, 2]	0.974368	gmds	ENSGACG00000005020	protein_coding	-
chrXVII	1191742	0.0970269	0.0811206	[2, 2]	0.974429	flnbl	ENSGACG00000003768	protein_coding	-
chrXIII	19088421	0.0970269	0.0811206	[2, 2]	0.976	adamts3	ENSGACG00000014484	protein_coding	-
chrVII	13077727	0.0970269	0.0811206	[2, 2]	0.977084	-	ENSGACG00000020187	protein_coding	-
chrUn	37040879	0.0970269	0.0811206	[2, 2]	0.977738
chrIV	9625387	0.0970269	0.0811206	[2, 2]	0.977754	DOCK2	ENSGACG00000017885	protein_coding	-
chrXVI	3539938	0.0970269	0.0811206	[2, 2]	0.97861	neurod1	ENSGACG00000002064	protein_coding	148
chrXXI	6905955	0.0970269	0.0811206	[2, 2]	0.97878	tram1	ENSGACG00000002818	protein_coding	-
chrXIII	8798114	0.0970269	0.0811206	[2, 2]	0.979286	pik3ip1	ENSGACG00000008705	protein_coding	-
chrXIX	13801542	0.0970269	0.0811206	[2, 2]	0.979474	-	-	-	-
chrXV	5388179	0.0970269	0.0811206	[2, 2]	0.979827	OTUB2	ENSGACG00000008094	protein_coding	-
chrUn	44438085	0.0970269	0.0811206	[2, 2]	0.97994
chrVIII	18116080	0.0970269	0.0811206	[2, 2]	0.980692	-	-	-	-
chrXIII	8798111	0.0970269	0.0811206	[2, 2]	0.980993	pik3ip1	ENSGACG00000008705	protein_coding	-
chrV	8558688	0.0970269	0.0811206	[2, 2]	0.981303	gfra1b	ENSGACG00000006648	protein_coding	4433
chrIII	12686314	0.0970269	0.0811206	[2, 2]	0.981777	si:ch211-106h4.4	ENSGACG00000017043	protein_coding	1541
chrIV	21542524	0.0970269	0.0811206	[2, 2]	0.982709	utp20	ENSGACG00000019092	protein_coding	-
chrXXI	9445588	0.0970269	0.0811206	[2, 2]	0.983308	SLC39A12	ENSGACG00000004075	protein_coding	-
chrXI	15920493	0.0970269	0.0811206	[2, 2]	0.984019	csf3a	ENSGACG00000014788	protein_coding	-
chrII	22169728	0.0970269	0.0811206	[2, 2]	0.985865	iqgap1	ENSGACG00000017438	protein_coding	-
chrX	8226224	0.0970269	0.0811206	[2, 2]	0.98644	yrk	ENSGACG00000005767	protein_coding	-
chrVI	8585478	0.0970269	0.0811206	[2, 2]	0.98828	-	ENSGACG00000007419	protein_coding	4264
chrX	578623	0.0970269	0.0811206	[2, 2]	0.988545	xpo4	-	-	-
chrXVI	6695969	0.0970269	0.0811206	[2, 2]	0.98914	dcbld2	ENSGACG00000002789	protein_coding	2153
chrIII	12007012	0.0970269	0.0811206	[2, 2]	0.989271	-	-	-	-
chrI	7410675	0.0970269	0.0811206	[2, 2]	0.989318	vps53	ENSGACG00000008361	protein_coding	-
chrXIV	6403169	0.0970269	0.0811206	[2, 2]	0.989714	FAM222A	-	-	-
chrXII	2692167	0.0970269	0.0811206	[2, 2]	0.989865	kif3b	ENSGACG00000003708	protein_coding	215
chrVII	27108845	0.0970269	0.0811206	[2, 2]	0.990599	-	ENSGACG00000020868	protein_coding	1491
chrXVI	15030877	0.0970269	0.0811206	[2, 2]	0.991102	MREG	ENSGACG00000007737	protein_coding	2079
chrIII	16603645	0.0970269	0.0811206	[2, 2]	0.991292	AGAP3	-	-	-
chrXIII	15151109	0.0970269	0.0811206	[2, 2]	0.992098	-	-	-	-
chrXX	15123752	0.0970269	0.0811206	[2, 2]	0.9933	-	-	-	-
chrIV	9625425	0.0970269	0.0811206	[2, 2]	0.993843	DOCK2	ENSGACG00000017885	protein_coding	-
chrVIII	5697252	0.0970269	0.0811206	[2, 2]	0.995093	-	-	-	-
chrVII	4859406	0.0970269	0.0811206	[2, 2]	0.996543	-	ENSGACG00000019456	protein_coding	4645
chrIII	14935235	0.0970269	0.0811206	[2, 2]	0.996587	-	ENSGACG00000017644	protein_coding	-
chrIX	256295	0.0970269	0.0811206	[2, 2]	0.99671	-	-	-	-
chrXIV	9633388	0.0970269	0.0811206	[2, 2]	0.996952	-	ENSGACG00000017820	protein_coding	1223
chrIV	21542473	0.0970269	0.0811206	[2, 2]	0.99698	utp20	ENSGACG00000019092	protein_coding	-
chrXVIII	13770433	0.0970269	0.0811206	[2, 2]	0.996983	fkbp1b	ENSGACG00000012370	protein_coding	2255
chrXIII	20072736	0.0970269	0.0811206	[2, 2]	0.997164	-	ENSGACG00000014811	protein_coding	1402
chrXVII	1879373	0.0970269	0.0811206	[2, 2]	0.997363	draxin	ENSGACG00000004342	protein_coding	-
chrUn	21946651	0.0970269	0.0811206	[2, 2]	0.997368
chrXX	17206507	0.0970269	0.0811206	[2, 2]	0.997524	fhl3a	ENSGACG00000013685	protein_coding	-
chrXVI	8927798	0.0970269	0.0811206	[2, 2]	0.997548	frmpd4	ENSGACG00000004014	protein_coding	1784
chrXV	5388242	0.0970269	0.0811206	[2, 2]	0.998008	OTUB2	ENSGACG00000008094	protein_coding	-
chrXXI	11029791	0.0970269	0.0811206	[2, 2]	0.998113	myo3a	ENSGACG00000005155	protein_coding	-
chrXXI	11029785	0.0970269	0.0811206	[2, 2]	0.998408	myo3a	ENSGACG00000005155	protein_coding	-
chrII	22514646	0.0970269	0.0811206	[2, 2]	0.99888	fhod1	ENSGACG00000017531	protein_coding	-
chrIV	21542471	0.0970269	0.0811206	[2, 2]	0.999593	utp20	ENSGACG00000019092	protein_coding	-
chrIV	21542518	0.0970269	0.0811206	[2, 2]	0.999593	utp20	ENSGACG00000019092	protein_coding	-
chrIII	14935250	0.0970269	0.0811206	[2, 2]	1	-	ENSGACG00000017644	protein_coding	-
chrIV	4913938	0.0970269	0.0811206	[2, 2]	1	nfkb1	ENSGACG00000016876	protein_coding	-
chrUn	25819791	0.0970269	0.0811206	[2, 2]	1
chrXI	10276021	0.0970269	0.0811206	[2, 2]	1	CCP110	ENSGACG00000011429	protein_coding	-
chrXVI	1184912	0.0970269	0.0811206	[2, 2]	1	-	-	-	-
chrXVI	17533264	0.0970269	0.0811206	[2, 2]	1	mob4	ENSGACG00000009010	protein_coding	3801
chrXXI	11029788	0.0970269	0.0811206	[2, 2]	1	myo3a	ENSGACG00000005155	protein_coding	-

## Sheet: low_p-val
chr	position	p_value	q_value	sample_size	meth_diff_fresh_-_marine
chrIV	15525414	0.0970269	0.0811206	[2, 2]	-1
chrIX	19989068	0.0970269	0.0811206	[2, 2]	-1
chrXI	12257931	0.0970269	0.0811206	[2, 2]	-0.999506
chrXI	9463758	0.0970269	0.0811206	[2, 2]	-0.999304
chrI	7461151	0.0970269	0.0811206	[2, 2]	-0.999053
chrXI	5571975	0.0970269	0.0811206	[2, 2]	-0.996329
chrXI	12257952	0.0970269	0.0811206	[2, 2]	-0.995937
chrXI	12257966	0.0970269	0.0811206	[2, 2]	-0.995936
chrXVII	118264	0.0970269	0.0811206	[2, 2]	-0.995601
chrX	11855015	0.0970269	0.0811206	[2, 2]	-0.995392
chrVII	2555379	0.0970269	0.0811206	[2, 2]	-0.994347
chrI	4239064	0.0970269	0.0811206	[2, 2]	-0.994304
chrXXI	8276462	0.0970269	0.0811206	[2, 2]	-0.994262
chrUn	26126420	0.0970269	0.0811206	[2, 2]	-0.99404
chrI	3892619	0.0970269	0.0811206	[2, 2]	-0.993909
chrII	18671468	0.0970269	0.0811206	[2, 2]	-0.99167
chrVII	4905367	0.0970269	0.0811206	[2, 2]	-0.991071
chrXVI	12715300	0.0970269	0.0811206	[2, 2]	-0.990174
chrIX	19806814	0.0970269	0.0811206	[2, 2]	-0.990067
chrXVIII	1123460	0.0970269	0.0811206	[2, 2]	-0.988636
chrXVI	10496152	0.0970269	0.0811206	[2, 2]	-0.987892
chrIV	473059	0.0970269	0.0811206	[2, 2]	-0.985688
chrXV	8300584	0.0970269	0.0811206	[2, 2]	-0.984819
chrXII	7000989	0.0970269	0.0811206	[2, 2]	-0.984308
chrXI	12257958	0.0970269	0.0811206	[2, 2]	-0.983772
chrX	15630807	0.0970269	0.0811206	[2, 2]	-0.983326
chrI	7792270	0.0970269	0.0811206	[2, 2]	-0.982873
chrX	7193579	0.0970269	0.0811206	[2, 2]	-0.982558
chrI	23109504	0.0970269	0.0811206	[2, 2]	-0.980992
chrUn	2220948	0.0970269	0.0811206	[2, 2]	-0.980082
chrVIII	16401610	0.0970269	0.0811206	[2, 2]	-0.979101
chrXV	2543626	0.0970269	0.0811206	[2, 2]	-0.97907
chrXVIII	9783779	0.0970269	0.0811206	[2, 2]	-0.977812
chrVII	8755676	0.0970269	0.0811206	[2, 2]	-0.976781
chrUn	24886527	0.0970269	0.0811206	[2, 2]	-0.975088
chrXVII	3006935	0.0970269	0.0811206	[2, 2]	-0.974693
chrXII	2085586	0.0970269	0.0811206	[2, 2]	-0.973701
chrXIII	15663959	0.0970269	0.0811206	[2, 2]	-0.973222
chrXVI	3675338	0.0970269	0.0811206	[2, 2]	-0.97295
chrXII	9938736	0.0970269	0.0811206	[2, 2]	-0.971377
chrXVI	8643939	0.0970269	0.0811206	[2, 2]	-0.970385
chrII	19674131	0.0970269	0.0811206	[2, 2]	-0.969014
chrIII	14433748	0.0970269	0.0811206	[2, 2]	-0.967096
chrIX	19586525	0.0970269	0.0811206	[2, 2]	-0.966928
chrXVIII	9783810	0.0970269	0.0811206	[2, 2]	-0.966854
chrIX	2086424	0.0970269	0.0811206	[2, 2]	-0.965939
chrII	16997663	0.0970269	0.0811206	[2, 2]	-0.965266
chrIV	32360741	0.0970269	0.0811206	[2, 2]	-0.965202
chrVII	793885	0.0970269	0.0811206	[2, 2]	-0.964801
chrVII	16997918	0.0970269	0.0811206	[2, 2]	-0.964212
chrII	19674095	0.0970269	0.0811206	[2, 2]	-0.964047
chrIV	31133719	0.0970269	0.0811206	[2, 2]	-0.962638
chrVI	1081763	0.0970269	0.0811206	[2, 2]	-0.962221
chrUn	12046597	0.0970269	0.0811206	[2, 2]	-0.961046
chrI	22150444	0.0970269	0.0811206	[2, 2]	-0.960018
chrXXI	7278743	0.0970269	0.0811206	[2, 2]	-0.959872
chrVIII	18312461	0.0970269	0.0811206	[2, 2]	-0.959392
chrXXI	7278728	0.0970269	0.0811206	[2, 2]	-0.958646
chrIII	13610902	0.0970269	0.0811206	[2, 2]	-0.958504
chrXII	9938747	0.0970269	0.0811206	[2, 2]	-0.957562
chrUn	31677174	0.0970269	0.0811206	[2, 2]	-0.957127
chrXV	1667096	0.0970269	0.0811206	[2, 2]	-0.956562
chrVII	17631490	0.0970269	0.0811206	[2, 2]	-0.953179
chrVI	11863416	0.0970269	0.0811206	[2, 2]	-0.952179
chrXV	11401528	0.0970269	0.0811206	[2, 2]	-0.951255
chrIX	19806824	0.0970269	0.0811206	[2, 2]	-0.950951
chrXV	6300990	0.0970269	0.0811206	[2, 2]	-0.950776
chrXVI	9448844	0.0970269	0.0811206	[2, 2]	-0.94953
chrXIV	611140	0.0970269	0.0811206	[2, 2]	-0.948588
chrVII	18718300	0.0970269	0.0811206	[2, 2]	-0.947895
chrVIII	17962081	0.0970269	0.0811206	[2, 2]	-0.946665
chrVIII	3816878	0.0970269	0.0811206	[2, 2]	-0.946494
chrXI	9946690	0.0970269	0.0811206	[2, 2]	-0.946363
chrXVIII	10277009	0.0970269	0.0811206	[2, 2]	-0.945078
chrUn	31677168	0.0970269	0.0811206	[2, 2]	-0.944981
chrIX	19806807	0.0970269	0.0811206	[2, 2]	-0.943812
chrIV	14030814	0.0970269	0.0811206	[2, 2]	-0.943383
chrVIII	3279477	0.0970269	0.0811206	[2, 2]	-0.942467
chrXV	4154386	0.0970269	0.0811206	[2, 2]	-0.942295
chrVII	22946080	0.0970269	0.0811206	[2, 2]	-0.942201
chrXVI	16320790	0.0970269	0.0811206	[2, 2]	-0.936487
chrIX	504927	0.0970269	0.0811206	[2, 2]	-0.935605
chrXVI	12715239	0.0970269	0.0811206	[2, 2]	-0.935078
chrXXI	5664738	0.0970269	0.0811206	[2, 2]	-0.935011
chrVI	1284477	0.0970269	0.0811206	[2, 2]	-0.933993
chrXII	15535158	0.0970269	0.0811206	[2, 2]	-0.932151
chrXIX	5417496	0.0970269	0.0811206	[2, 2]	-0.93185
chrX	9420850	0.0970269	0.0811206	[2, 2]	-0.929205
chrV	10693718	0.0970269	0.0811206	[2, 2]	-0.92902
chrXII	14974716	0.0970269	0.0811206	[2, 2]	-0.927735
chrXIV	9900128	0.0970269	0.0811206	[2, 2]	-0.921092
chrXX	3963571	0.0970269	0.0811206	[2, 2]	-0.918162
chrI	941954	0.0970269	0.0811206	[2, 2]	-0.91729
chrXX	16346521	0.0970269	0.0811206	[2, 2]	-0.917184
chrVI	11863404	0.0970269	0.0811206	[2, 2]	-0.916188
chrXV	2360693	0.0970269	0.0811206	[2, 2]	-0.91484
chrXVI	17361451	0.0970269	0.0811206	[2, 2]	-0.914439
chrII	17546208	0.0970269	0.0811206	[2, 2]	-0.914335
chrXV	2360684	0.0970269	0.0811206	[2, 2]	-0.913691
chrX	9420846	0.0970269	0.0811206	[2, 2]	-0.91369
chrVI	1284491	0.0970269	0.0811206	[2, 2]	-0.913236
chrXIX	16746172	0.0970269	0.0811206	[2, 2]	-0.912407
chrV	3908473	0.0970269	0.0811206	[2, 2]	-0.911968
chrIV	10372935	0.0970269	0.0811206	[2, 2]	-0.911327
chrIII	15767806	0.0970269	0.0811206	[2, 2]	-0.910153
chrV	6234533	0.0970269	0.0811206	[2, 2]	-0.90991
chrXIX	16746136	0.0970269	0.0811206	[2, 2]	-0.909322
chrXX	2997860	0.0970269	0.0811206	[2, 2]	-0.907417
chrI	1354340	0.0970269	0.0811206	[2, 2]	-0.907152
chrVIII	14357628	0.0970269	0.0811206	[2, 2]	-0.906104
chrXV	4820810	0.0970269	0.0811206	[2, 2]	-0.905588
chrX	9420831	0.0970269	0.0811206	[2, 2]	-0.904891
chrI	12278562	0.0970269	0.0811206	[2, 2]	-0.902846
chrUn	26657624	0.0970269	0.0811206	[2, 2]	-0.902149
chrXV	5226084	0.0970269	0.0811206	[2, 2]	-0.90156
chrIX	4579884	0.0970269	0.0811206	[2, 2]	-0.901372
chrIV	23716061	0.0970269	0.0811206	[2, 2]	-0.901173
chrXVI	2484491	0.0970269	0.0811206	[2, 2]	-0.901153
chrI	5545694	0.0970269	0.0811206	[2, 2]	-0.900404
chrXIX	10285976	0.0970269	0.0811206	[2, 2]	-0.899421
chrIII	9517943	0.0970269	0.0811206	[2, 2]	-0.89881
chrVII	4509433	0.0970269	0.0811206	[2, 2]	-0.898415
chrUn	13261643	0.0970269	0.0811206	[2, 2]	-0.898072
chrII	21060740	0.0970269	0.0811206	[2, 2]	-0.897585
chrXII	3601058	0.0970269	0.0811206	[2, 2]	-0.896558
chrI	8921479	0.0970269	0.0811206	[2, 2]	-0.894953
chrXVIII	3204177	0.0970269	0.0811206	[2, 2]	-0.894069
chrVII	4859383	0.0970269	0.0811206	[2, 2]	-0.891889
chrIX	4579901	0.0970269	0.0811206	[2, 2]	-0.891862
chrXIII	13722213	0.0970269	0.0811206	[2, 2]	-0.890645
chrXII	2515281	0.0970269	0.0811206	[2, 2]	-0.888492
chrXVII	13850111	0.0970269	0.0811206	[2, 2]	-0.887719
chrIII	1116155	0.0970269	0.0811206	[2, 2]	-0.887406
chrIV	12831053	0.0970269	0.0811206	[2, 2]	-0.886223
chrI	27954490	0.0970269	0.0811206	[2, 2]	-0.885544
chrVIII	2361533	0.0970269	0.0811206	[2, 2]	-0.881954
chrIX	2086446	0.0970269	0.0811206	[2, 2]	-0.881331
chrI	16685430	0.0970269	0.0811206	[2, 2]	-0.881212
chrVIII	2647998	0.0970269	0.0811206	[2, 2]	-0.880272
chrIV	821076	0.0970269	0.0811206	[2, 2]	-0.880164
chrXIX	636384	0.0970269	0.0811206	[2, 2]	-0.880062
chrXI	9409515	0.0970269	0.0811206	[2, 2]	-0.878629
chrXV	1667107	0.0970269	0.0811206	[2, 2]	-0.876617
chrXV	1667094	0.0970269	0.0811206	[2, 2]	-0.876206
chrUn	18464491	0.0970269	0.0811206	[2, 2]	-0.876124
chrXXI	2520797	0.0970269	0.0811206	[2, 2]	-0.875129
chrXVI	17328625	0.0970269	0.0811206	[2, 2]	-0.874253
chrXV	2360656	0.0970269	0.0811206	[2, 2]	-0.874139
chrVI	1284461	0.0970269	0.0811206	[2, 2]	-0.873937
chrII	16216143	0.0970269	0.0811206	[2, 2]	-0.87386
chrXIX	12414880	0.0970269	0.0811206	[2, 2]	-0.872832
chrXVII	11836589	0.0970269	0.0811206	[2, 2]	-0.872772
chrVI	5372501	0.0970269	0.0811206	[2, 2]	-0.872717
chrXV	3538252	0.0970269	0.0811206	[2, 2]	-0.872686
chrXIX	17607436	0.0970269	0.0811206	[2, 2]	-0.869911
chrVI	4459771	0.0970269	0.0811206	[2, 2]	-0.869577
chrVII	4509377	0.0970269	0.0811206	[2, 2]	-0.868008
chrI	18455296	0.0970269	0.0811206	[2, 2]	-0.8667
chrII	18336686	0.0970269	0.0811206	[2, 2]	-0.865093
chrXVI	2527014	0.0970269	0.0811206	[2, 2]	-0.861072
chrXXI	2520809	0.0970269	0.0811206	[2, 2]	-0.859002
chrVII	2482512	0.0970269	0.0811206	[2, 2]	-0.858858
chrXIX	1704253	0.0970269	0.0811206	[2, 2]	-0.857735
chrUn	37275169	0.0970269	0.0811206	[2, 2]	-0.856758
chrIV	9553710	0.0970269	0.0811206	[2, 2]	-0.856308
chrV	5162350	0.0970269	0.0811206	[2, 2]	-0.856018
chrI	27893524	0.0970269	0.0811206	[2, 2]	-0.85471
chrXVI	11160230	0.0970269	0.0811206	[2, 2]	-0.854463
chrIX	20150891	0.0970269	0.0811206	[2, 2]	-0.85395
chrXIII	6827009	0.0970269	0.0811206	[2, 2]	-0.853136
chrUn	42238796	0.0970269	0.0811206	[2, 2]	-0.852809
chrIV	5031579	0.0970269	0.0811206	[2, 2]	-0.852747
chrIII	15645169	0.0970269	0.0811206	[2, 2]	-0.851899
chrXV	1667128	0.0970269	0.0811206	[2, 2]	-0.851557
chrXXI	7992060	0.0970269	0.0811206	[2, 2]	-0.850294
chrX	6069359	0.0970269	0.0811206	[2, 2]	-0.849419
chrXIV	611182	0.0970269	0.0811206	[2, 2]	-0.848985
chrXIII	16871414	0.0970269	0.0811206	[2, 2]	-0.848683
chrXI	2699338	0.0970269	0.0811206	[2, 2]	-0.84864
chrXIII	13852406	0.0970269	0.0811206	[2, 2]	-0.848027
chrV	9475605	0.0970269	0.0811206	[2, 2]	-0.847584
chrVII	15966238	0.0970269	0.0811206	[2, 2]	-0.846835
chrUn	5882660	0.0970269	0.0811206	[2, 2]	-0.846138
chrII	18336677	0.0970269	0.0811206	[2, 2]	-0.843759
chrXVII	4234069	0.0970269	0.0811206	[2, 2]	-0.840379
chrXIV	6834080	0.0970269	0.0811206	[2, 2]	-0.839791
chrXXI	3041553	0.0970269	0.0811206	[2, 2]	-0.83905
chrVIII	14149169	0.0970269	0.0811206	[2, 2]	-0.838219
chrXIX	19432485	0.0970269	0.0811206	[2, 2]	-0.836802
chrVI	4116496	0.0970269	0.0811206	[2, 2]	-0.836704
chrIV	18501330	0.0970269	0.0811206	[2, 2]	-0.836275
chrXII	153016	0.0970269	0.0811206	[2, 2]	-0.835955
chrXIV	7940684	0.0970269	0.0811206	[2, 2]	-0.835937
chrXIII	17343680	0.0970269	0.0811206	[2, 2]	-0.835824
chrI	1200126	0.0970269	0.0811206	[2, 2]	-0.835617
chrVI	4116478	0.0970269	0.0811206	[2, 2]	-0.834006
chrVIII	2137955	0.0970269	0.0811206	[2, 2]	-0.833795
chrXIX	9219222	0.0970269	0.0811206	[2, 2]	-0.832875
chrVIII	3863518	0.0970269	0.0811206	[2, 2]	-0.83273
chrIX	20137526	0.0970269	0.0811206	[2, 2]	-0.832634
chrVII	793890	0.0970269	0.0811206	[2, 2]	-0.831795
chrUn	51037612	0.0970269	0.0811206	[2, 2]	-0.831708
chrI	1246305	0.0970269	0.0811206	[2, 2]	-0.831465
chrVI	1284485	0.0970269	0.0811206	[2, 2]	-0.830089
chrXX	5072118	0.0970269	0.0811206	[2, 2]	-0.829576
chrI	1493383	0.0970269	0.0811206	[2, 2]	-0.829223
chrIII	16578013	0.0970269	0.0811206	[2, 2]	-0.82892
chrXV	1667121	0.0970269	0.0811206	[2, 2]	-0.827447
chrXIII	673113	0.0970269	0.0811206	[2, 2]	-0.8273
chrUn	51037582	0.0970269	0.0811206	[2, 2]	-0.826859
chrUn	51037574	0.0970269	0.0811206	[2, 2]	-0.824843
chrVII	605930	0.0970269	0.0811206	[2, 2]	-0.82361
chrXVIII	11080946	0.0970269	0.0811206	[2, 2]	-0.82252
chrXIII	15663911	0.0970269	0.0811206	[2, 2]	-0.822176
chrII	21203185	0.0970269	0.0811206	[2, 2]	-0.820715
chrXVI	17490088	0.0970269	0.0811206	[2, 2]	-0.82034
chrII	22129153	0.0970269	0.0811206	[2, 2]	-0.8189
chrI	6198547	0.0970269	0.0811206	[2, 2]	-0.818855
chrX	2133969	0.0970269	0.0811206	[2, 2]	-0.818809
chrIV	30302582	0.0970269	0.0811206	[2, 2]	-0.818787
chrVI	7983400	0.0970269	0.0811206	[2, 2]	-0.81833
chrXVI	16027900	0.0970269	0.0811206	[2, 2]	-0.817633
chrIII	13015027	0.0970269	0.0811206	[2, 2]	-0.81753
chrXV	1667133	0.0970269	0.0811206	[2, 2]	-0.816858
chrXIX	5250438	0.0970269	0.0811206	[2, 2]	-0.816825
chrUn	13277230	0.0970269	0.0811206	[2, 2]	-0.816162
chrV	9625363	0.0970269	0.0811206	[2, 2]	-0.816043
chrXVII	5436466	0.0970269	0.0811206	[2, 2]	-0.815987
chrVI	5939590	0.0970269	0.0811206	[2, 2]	-0.814566
chrXX	16346510	0.0970269	0.0811206	[2, 2]	-0.814314
chrI	14923671	0.0970269	0.0811206	[2, 2]	-0.813825
chrXVII	12171746	0.0970269	0.0811206	[2, 2]	-0.813707
chrUn	51037607	0.0970269	0.0811206	[2, 2]	-0.812467
chrUn	51037621	0.0970269	0.0811206	[2, 2]	-0.81186
chrVIII	19129870	0.0970269	0.0811206	[2, 2]	-0.811636
chrXX	5072113	0.0970269	0.0811206	[2, 2]	-0.81153
chrXII	880410	0.0970269	0.0811206	[2, 2]	-0.811221
chrI	22150439	0.0970269	0.0811206	[2, 2]	-0.810131
chrIII	13690064	0.0970269	0.0811206	[2, 2]	-0.810054
chrIII	7882390	0.0970269	0.0811206	[2, 2]	-0.808163
chrUn	51037568	0.0970269	0.0811206	[2, 2]	-0.806747
chrXIII	12446391	0.0970269	0.0811206	[2, 2]	-0.806286
chrVII	2949833	0.0970269	0.0811206	[2, 2]	-0.805895
chrXIII	14148134	0.0970269	0.0811206	[2, 2]	-0.80506
chrXIX	636338	0.0970269	0.0811206	[2, 2]	-0.804939
chrUn	40052683	0.0970269	0.0811206	[2, 2]	-0.804497
chrXX	2997882	0.0970269	0.0811206	[2, 2]	-0.804204
chrIX	13419814	0.0970269	0.0811206	[2, 2]	-0.804159
chrII	549314	0.0970269	0.0811206	[2, 2]	-0.803868
chrVIII	16401696	0.0970269	0.0811206	[2, 2]	-0.803354
chrXXI	2520800	0.0970269	0.0811206	[2, 2]	-0.803211
chrXIX	10167230	0.0970269	0.0811206	[2, 2]	-0.802811
chrVI	1568689	0.0970269	0.0811206	[2, 2]	-0.80272
chrXIX	8467830	0.0970269	0.0811206	[2, 2]	-0.802225
chrXV	1667080	0.0970269	0.0811206	[2, 2]	-0.801782
chrXI	13997914	0.0970269	0.0811206	[2, 2]	-0.801165
chrVII	23438942	0.0970269	0.0811206	[2, 2]	-0.799351
chrVII	334043	0.0970269	0.0811206	[2, 2]	-0.799167
chrXIII	18305240	0.0970269	0.0811206	[2, 2]	-0.795424
chrVIII	12660810	0.0970269	0.0811206	[2, 2]	-0.795303
chrXI	12143388	0.0970269	0.0811206	[2, 2]	-0.795292
chrXVII	11342088	0.0970269	0.0811206	[2, 2]	-0.793446
chrXVII	11342109	0.0970269	0.0811206	[2, 2]	-0.792201
chrXVIII	13291377	0.0970269	0.0811206	[2, 2]	-0.791839
chrII	19810809	0.0970269	0.0811206	[2, 2]	-0.790805
chrXVII	3477	0.0970269	0.0811206	[2, 2]	-0.790158
chrUn	38455211	0.0970269	0.0811206	[2, 2]	-0.790088
chrXVI	10496159	0.0970269	0.0811206	[2, 2]	-0.789716
chrXI	12834828	0.0970269	0.0811206	[2, 2]	-0.789587
chrXVII	11342080	0.0970269	0.0811206	[2, 2]	-0.789557
chrIII	13610927	0.0970269	0.0811206	[2, 2]	-0.789072
chrVII	14688397	0.0970269	0.0811206	[2, 2]	-0.788705
chrVI	11863411	0.0970269	0.0811206	[2, 2]	-0.788343
chrXIX	17299775	0.0970269	0.0811206	[2, 2]	-0.787965
chrXX	15363687	0.0970269	0.0811206	[2, 2]	-0.787347
chrXVII	11342084	0.0970269	0.0811206	[2, 2]	-0.78711
chrXIII	4660030	0.0970269	0.0811206	[2, 2]	-0.787053
chrIII	13610938	0.0970269	0.0811206	[2, 2]	-0.784206
chrXX	16849422	0.0970269	0.0811206	[2, 2]	-0.784154
chrUn	19734791	0.0970269	0.0811206	[2, 2]	-0.783714
chrXXI	4970565	0.0970269	0.0811206	[2, 2]	-0.782485
chrXV	1667113	0.0970269	0.0811206	[2, 2]	-0.782337
chrXXI	8421463	0.0970269	0.0811206	[2, 2]	-0.781245
chrIII	839418	0.0970269	0.0811206	[2, 2]	-0.780534
chrXX	5379385	0.0970269	0.0811206	[2, 2]	-0.780348
chrI	1200188	0.0970269	0.0811206	[2, 2]	-0.779421
chrIV	30302596	0.0970269	0.0811206	[2, 2]	-0.779203
chrUn	32178749	0.0970269	0.0811206	[2, 2]	-0.779037
chrIV	31938849	0.0970269	0.0811206	[2, 2]	-0.778798
chrIX	4391539	0.0970269	0.0811206	[2, 2]	-0.778284
chrXVIII	7120995	0.0970269	0.0811206	[2, 2]	-0.775802
chrI	24544593	0.0970269	0.0811206	[2, 2]	-0.77565
chrI	11662458	0.0970269	0.0811206	[2, 2]	-0.77514
chrXVIII	9896887	0.0970269	0.0811206	[2, 2]	-0.775094
chrX	3696077	0.0970269	0.0811206	[2, 2]	-0.775004
chrVIII	16401724	0.0970269	0.0811206	[2, 2]	-0.77498
chrXI	14742484	0.0970269	0.0811206	[2, 2]	-0.774727
chrXVI	8643970	0.0970269	0.0811206	[2, 2]	-0.774623
chrXIII	4314447	0.0970269	0.0811206	[2, 2]	-0.774187
chrXIX	5421330	0.0970269	0.0811206	[2, 2]	-0.773791
chrXIII	12336076	0.0970269	0.0811206	[2, 2]	-0.773007
chrI	8032445	0.0970269	0.0811206	[2, 2]	-0.772651
chrUn	5889863	0.0970269	0.0811206	[2, 2]	-0.771789
chrI	941961	0.0970269	0.0811206	[2, 2]	-0.770952
chrUn	54695482	0.0970269	0.0811206	[2, 2]	-0.770834
chrVIII	1791245	0.0970269	0.0811206	[2, 2]	-0.770377
chrXV	11188360	0.0970269	0.0811206	[2, 2]	-0.770149
chrXVI	10937537	0.0970269	0.0811206	[2, 2]	-0.770022
chrXVIII	14538296	0.0970269	0.0811206	[2, 2]	-0.769908
chrXV	3442289	0.0970269	0.0811206	[2, 2]	-0.768594
chrVIII	13190244	0.0970269	0.0811206	[2, 2]	-0.768472
chrX	6069372	0.0970269	0.0811206	[2, 2]	-0.768467
chrVIII	1094669	0.0970269	0.0811206	[2, 2]	-0.768003
chrXIII	17862203	0.0970269	0.0811206	[2, 2]	-0.767993
chrI	24742641	0.0970269	0.0811206	[2, 2]	-0.767961
chrXI	13764607	0.0970269	0.0811206	[2, 2]	-0.767842
chrXXI	6870996	0.0970269	0.0811206	[2, 2]	-0.767677
chrVIII	16401674	0.0970269	0.0811206	[2, 2]	-0.767257
chrVIII	13190204	0.0970269	0.0811206	[2, 2]	-0.76614
chrXX	7871131	0.0970269	0.0811206	[2, 2]	-0.765952
chrXI	3078911	0.0970269	0.0811206	[2, 2]	-0.764713
chrV	11124687	0.0970269	0.0811206	[2, 2]	-0.763841
chrXX	5072091	0.0970269	0.0811206	[2, 2]	-0.763731
chrXII	2555640	0.0970269	0.0811206	[2, 2]	-0.763445
chrXVI	2281919	0.0970269	0.0811206	[2, 2]	-0.76338
chrXII	15535154	0.0970269	0.0811206	[2, 2]	-0.763273
chrIX	10651474	0.0970269	0.0811206	[2, 2]	-0.762439
chrXIII	16871429	0.0970269	0.0811206	[2, 2]	-0.762136
chrXX	6345379	0.0970269	0.0811206	[2, 2]	-0.762071
chrUn	39947651	0.0970269	0.0811206	[2, 2]	-0.761137
chrII	3999944	0.0970269	0.0811206	[2, 2]	-0.760498
chrUn	37001476	0.0970269	0.0811206	[2, 2]	-0.760142
chrXVIII	15738335	0.0970269	0.0811206	[2, 2]	-0.75983
chrXI	7172673	0.0970269	0.0811206	[2, 2]	-0.759759
chrUn	55198487	0.0970269	0.0811206	[2, 2]	-0.759575
chrXXI	5695906	0.0970269	0.0811206	[2, 2]	-0.758336
chrVI	14132876	0.0970269	0.0811206	[2, 2]	-0.758209
chrXXI	1825853	0.0970269	0.0811206	[2, 2]	-0.758186
chrXX	16674165	0.0970269	0.0811206	[2, 2]	-0.75746
chrIV	26635842	0.0970269	0.0811206	[2, 2]	-0.757316
chrVI	14132879	0.0970269	0.0811206	[2, 2]	-0.75727
chrI	5987407	0.0970269	0.0811206	[2, 2]	-0.756839
chrIII	10305914	0.0970269	0.0811206	[2, 2]	-0.756617
chrXIX	8177408	0.0970269	0.0811206	[2, 2]	-0.755795
chrI	5545631	0.0970269	0.0811206	[2, 2]	-0.75504
chrVI	8210628	0.0970269	0.0811206	[2, 2]	-0.755014
chrX	2155209	0.0970269	0.0811206	[2, 2]	-0.754905
chrUn	36291039	0.0970269	0.0811206	[2, 2]	-0.754538
chrV	11117201	0.0970269	0.0811206	[2, 2]	-0.754425
chrX	13332847	0.0970269	0.0811206	[2, 2]	-0.754365
chrXX	18203452	0.0970269	0.0811206	[2, 2]	-0.753804
chrUn	26648419	0.0970269	0.0811206	[2, 2]	-0.753447
chrIX	2086469	0.0970269	0.0811206	[2, 2]	-0.753421
chrXVI	1949472	0.0970269	0.0811206	[2, 2]	-0.7532
chrVI	14132828	0.0970269	0.0811206	[2, 2]	-0.752671
chrI	740484	0.0970269	0.0811206	[2, 2]	-0.752289
chrUn	7611682	0.0970269	0.0811206	[2, 2]	-0.752176
chrXVI	16650709	0.0970269	0.0811206	[2, 2]	-0.751974
chrXI	3078965	0.0970269	0.0811206	[2, 2]	-0.750669
chrIX	17775431	0.0970269	0.0811206	[2, 2]	-0.750539
chrUn	36794281	0.0970269	0.0811206	[2, 2]	-0.749314
chrII	843299	0.0970269	0.0811206	[2, 2]	-0.749049
chrVII	1735479	0.0970269	0.0811206	[2, 2]	-0.748143
chrVIII	14307066	0.0970269	0.0811206	[2, 2]	-0.748069
chrXIII	8663320	0.0970269	0.0811206	[2, 2]	-0.747229
chrIV	3986325	0.0970269	0.0811206	[2, 2]	-0.74706
chrVI	15743057	0.0970269	0.0811206	[2, 2]	-0.746981
chrXV	8842581	0.0970269	0.0811206	[2, 2]	-0.746687
chrVII	26384004	0.0970269	0.0811206	[2, 2]	-0.745734
chrI	8032428	0.0970269	0.0811206	[2, 2]	-0.744443
chrIII	10305924	0.0970269	0.0811206	[2, 2]	-0.744
chrXV	11673224	0.0970269	0.0811206	[2, 2]	-0.743598
chrXV	55208	0.0970269	0.0811206	[2, 2]	-0.742191
chrVIII	16298383	0.0970269	0.0811206	[2, 2]	-0.742167
chrIX	4579853	0.0970269	0.0811206	[2, 2]	-0.740528
chrVI	1284525	0.0970269	0.0811206	[2, 2]	-0.73999
chrVIII	6611555	0.0970269	0.0811206	[2, 2]	-0.739788
chrIII	2158618	0.0970269	0.0811206	[2, 2]	-0.739348
chrIX	15883320	0.0970269	0.0811206	[2, 2]	-0.739231
chrXVIII	14773745	0.0970269	0.0811206	[2, 2]	-0.739172
chrVIII	15081966	0.0970269	0.0811206	[2, 2]	-0.738691
chrUn	35273159	0.0970269	0.0811206	[2, 2]	-0.738048
chrXIV	4262387	0.0970269	0.0811206	[2, 2]	-0.737576
chrIX	15585829	0.0970269	0.0811206	[2, 2]	-0.737172
chrXV	14591541	0.0970269	0.0811206	[2, 2]	-0.737018
chrXXI	11016246	0.0970269	0.0811206	[2, 2]	-0.736855
chrII	851208	0.0970269	0.0811206	[2, 2]	-0.735982
chrXI	7384222	0.0970269	0.0811206	[2, 2]	-0.735876
chrII	18934668	0.0970269	0.0811206	[2, 2]	-0.735227
chrXII	17628826	0.0970269	0.0811206	[2, 2]	-0.735149
chrUn	35273174	0.0970269	0.0811206	[2, 2]	-0.734812
chrI	22150408	0.0970269	0.0811206	[2, 2]	-0.734471
chrXVII	12537265	0.0970269	0.0811206	[2, 2]	-0.733298
chrI	1911495	0.0970269	0.0811206	[2, 2]	-0.733031
chrVI	5477379	0.0970269	0.0811206	[2, 2]	-0.733016
chrI	22150384	0.0970269	0.0811206	[2, 2]	-0.732955
chrI	22150382	0.0970269	0.0811206	[2, 2]	-0.732872
chrIX	15585843	0.0970269	0.0811206	[2, 2]	-0.732808
chrXVI	13016398	0.0970269	0.0811206	[2, 2]	-0.73261
chrXXI	7278746	0.0970269	0.0811206	[2, 2]	-0.73165
chrXV	2360696	0.0970269	0.0811206	[2, 2]	-0.731393
chrII	19854519	0.0970269	0.0811206	[2, 2]	-0.731258
chrI	22150373	0.0970269	0.0811206	[2, 2]	-0.73123
chrXIII	3701240	0.0970269	0.0811206	[2, 2]	-0.731129
chrXIII	14188012	0.0970269	0.0811206	[2, 2]	-0.731002
chrXII	17497815	0.0970269	0.0811206	[2, 2]	-0.730813
chrIX	4878206	0.0970269	0.0811206	[2, 2]	-0.730404
chrVII	3394309	0.0970269	0.0811206	[2, 2]	-0.730277
chrXII	2692171	0.0970269	0.0811206	[2, 2]	-0.730122
chrXIV	13745876	0.0970269	0.0811206	[2, 2]	-0.729592
chrXIV	8957766	0.0970269	0.0811206	[2, 2]	-0.729259
chrI	23177993	0.0970269	0.0811206	[2, 2]	-0.729038
chrIX	17916118	0.0970269	0.0811206	[2, 2]	-0.728426
chrUn	51126562	0.0970269	0.0811206	[2, 2]	-0.728084
chrIII	6898501	0.0970269	0.0811206	[2, 2]	-0.727891
chrIX	2262354	0.0970269	0.0811206	[2, 2]	-0.72699
chrUn	51126564	0.0970269	0.0811206	[2, 2]	-0.726953
chrXIV	7617014	0.0970269	0.0811206	[2, 2]	-0.72657
chrIV	20191136	0.0970269	0.0811206	[2, 2]	-0.725691
chrV	11124751	0.0970269	0.0811206	[2, 2]	-0.725521
chrXI	14982617	0.0970269	0.0811206	[2, 2]	-0.725097
chrXVII	4027532	0.0970269	0.0811206	[2, 2]	-0.724954
chrXVII	12602389	0.0970269	0.0811206	[2, 2]	-0.724727
chrXII	880413	0.0970269	0.0811206	[2, 2]	-0.724041
chrXI	3931503	0.0970269	0.0811206	[2, 2]	-0.723604
chrIX	17775419	0.0970269	0.0811206	[2, 2]	-0.723586
chrXX	9589608	0.0970269	0.0811206	[2, 2]	-0.723156
chrX	15126201	0.0970269	0.0811206	[2, 2]	-0.72303
chrXIII	4659987	0.0970269	0.0811206	[2, 2]	-0.722222
chrII	13230217	0.0970269	0.0811206	[2, 2]	-0.722067
chrXIII	13138069	0.0970269	0.0811206	[2, 2]	-0.722045
chrII	4172431	0.0970269	0.0811206	[2, 2]	-0.721786
chrI	8032430	0.0970269	0.0811206	[2, 2]	-0.721698
chrXI	6836174	0.0970269	0.0811206	[2, 2]	-0.721642
chrIX	5372597	0.0970269	0.0811206	[2, 2]	-0.721638
chrXVIII	4459642	0.0970269	0.0811206	[2, 2]	-0.721343
chrVIII	16401671	0.0970269	0.0811206	[2, 2]	-0.721326
chrI	5833502	0.0970269	0.0811206	[2, 2]	-0.721261
chrXIII	4659972	0.0970269	0.0811206	[2, 2]	-0.720689
chrIX	11151213	0.0970269	0.0811206	[2, 2]	-0.720566
chrI	8032468	0.0970269	0.0811206	[2, 2]	-0.71958
chrIX	14425795	0.0970269	0.0811206	[2, 2]	-0.719239
chrX	12868666	0.0970269	0.0811206	[2, 2]	-0.71918
chrX	1559103	0.0970269	0.0811206	[2, 2]	-0.719152
chrII	6275643	0.0970269	0.0811206	[2, 2]	-0.719083
chrXXI	7278716	0.0970269	0.0811206	[2, 2]	-0.719064
chrXX	3091757	0.0970269	0.0811206	[2, 2]	-0.718664
chrXVI	2484462	0.0970269	0.0811206	[2, 2]	-0.71863
chrXI	10556312	0.0970269	0.0811206	[2, 2]	-0.718444
chrXV	11188343	0.0970269	0.0811206	[2, 2]	-0.718287
chrXII	609883	0.0970269	0.0811206	[2, 2]	-0.718089
chrUn	60449432	0.0970269	0.0811206	[2, 2]	-0.717742
chrXXI	7278731	0.0970269	0.0811206	[2, 2]	-0.717671
chrI	196397	0.0970269	0.0811206	[2, 2]	-0.717653
chrIX	17408550	0.0970269	0.0811206	[2, 2]	-0.717496
chrI	21919715	0.0970269	0.0811206	[2, 2]	-0.717385
chrXVIII	7487905	0.0970269	0.0811206	[2, 2]	-0.716918
chrXV	1283258	0.0970269	0.0811206	[2, 2]	-0.716606
chrXI	16423386	0.0970269	0.0811206	[2, 2]	-0.716387
chrI	12211989	0.0970269	0.0811206	[2, 2]	-0.716116
chrV	1024010	0.0970269	0.0811206	[2, 2]	-0.716095
chrVIII	16401735	0.0970269	0.0811206	[2, 2]	-0.715522
chrXII	14311216	0.0970269	0.0811206	[2, 2]	-0.71546
chrX	11202928	0.0970269	0.0811206	[2, 2]	-0.715391
chrUn	33275428	0.0970269	0.0811206	[2, 2]	-0.71531
chrXV	4820788	0.0970269	0.0811206	[2, 2]	-0.714104
chrII	8445426	0.0970269	0.0811206	[2, 2]	-0.713543
chrVIII	18434661	0.0970269	0.0811206	[2, 2]	-0.713217
chrXI	5909783	0.0970269	0.0811206	[2, 2]	-0.712749
chrII	21574172	0.0970269	0.0811206	[2, 2]	-0.712471
chrI	8032406	0.0970269	0.0811206	[2, 2]	-0.712217
chrXI	10763654	0.0970269	0.0811206	[2, 2]	-0.712188
chrXX	2379652	0.0970269	0.0811206	[2, 2]	-0.712158
chrVIII	14149173	0.0970269	0.0811206	[2, 2]	-0.712019
chrI	8921449	0.0970269	0.0811206	[2, 2]	-0.711167
chrXII	15535175	0.0970269	0.0811206	[2, 2]	-0.710809
chrUn	30484261	0.0970269	0.0811206	[2, 2]	-0.71046
chrXV	6414220	0.0970269	0.0811206	[2, 2]	-0.710294
chrUn	25680286	0.0970269	0.0811206	[2, 2]	-0.710265
chrIV	940048	0.0970269	0.0811206	[2, 2]	-0.709358
chrIV	21485456	0.0970269	0.0811206	[2, 2]	-0.709276
chrIX	5019011	0.0970269	0.0811206	[2, 2]	-0.709236
chrX	1559124	0.0970269	0.0811206	[2, 2]	-0.708963
chrXIII	801851	0.0970269	0.0811206	[2, 2]	-0.708855
chrII	17350721	0.0970269	0.0811206	[2, 2]	-0.708691
chrXIII	14344024	0.0970269	0.0811206	[2, 2]	-0.708672
chrXV	15735363	0.0970269	0.0811206	[2, 2]	-0.708613
chrXVI	17209535	0.0970269	0.0811206	[2, 2]	-0.708417
chrX	1893581	0.0970269	0.0811206	[2, 2]	-0.708373
chrI	11662429	0.0970269	0.0811206	[2, 2]	-0.708365
chrXXI	7278721	0.0970269	0.0811206	[2, 2]	-0.708097
chrXV	11916723	0.0970269	0.0811206	[2, 2]	-0.708023
chrV	3672502	0.0970269	0.0811206	[2, 2]	-0.707633
chrXVIII	7744824	0.0970269	0.0811206	[2, 2]	-0.707168
chrXIII	1424593	0.0970269	0.0811206	[2, 2]	-0.70674
chrUn	3285858	0.0970269	0.0811206	[2, 2]	-0.70614
chrUn	33408606	0.0970269	0.0811206	[2, 2]	-0.706022
chrXVII	7491468	0.0970269	0.0811206	[2, 2]	-0.705701
chrIII	2158535	0.0970269	0.0811206	[2, 2]	-0.705479
chrXV	11916726	0.0970269	0.0811206	[2, 2]	-0.70501
chrXVIII	15738287	0.0970269	0.0811206	[2, 2]	-0.704041
chrI	14294036	0.0970269	0.0811206	[2, 2]	-0.703781
chrX	9029901	0.0970269	0.0811206	[2, 2]	-0.703767
chrI	18615626	0.0970269	0.0811206	[2, 2]	-0.703751
chrX	12447225	0.0970269	0.0811206	[2, 2]	-0.703527
chrUn	17606536	0.0970269	0.0811206	[2, 2]	-0.703216
chrXII	3513395	0.0970269	0.0811206	[2, 2]	-0.702649
chrXIII	18605085	0.0970269	0.0811206	[2, 2]	-0.701612
chrIII	6023280	0.0970269	0.0811206	[2, 2]	-0.701254
chrXVIII	2330803	0.0970269	0.0811206	[2, 2]	-0.701056
chrUn	12074139	0.0970269	0.0811206	[2, 2]	-0.70086
chrXVI	275173	0.0970269	0.0811206	[2, 2]	-0.700849
chrVIII	18809779	0.0970269	0.0811206	[2, 2]	-0.700582
chrVIII	18723700	0.0970269	0.0811206	[2, 2]	-0.700424
chrI	2158841	0.0970269	0.0811206	[2, 2]	-0.699793
chrX	10648584	0.0970269	0.0811206	[2, 2]	-0.69923
chrXXI	11536502	0.0970269	0.0811206	[2, 2]	-0.69891
chrVI	8043283	0.0970269	0.0811206	[2, 2]	-0.698576
chrX	11390895	0.0970269	0.0811206	[2, 2]	-0.698532
chrV	681174	0.0970269	0.0811206	[2, 2]	-0.69835
chrII	22646487	0.0970269	0.0811206	[2, 2]	-0.697983
chrXII	3601032	0.0970269	0.0811206	[2, 2]	-0.697966
chrXIX	17607392	0.0970269	0.0811206	[2, 2]	-0.6979
chrVI	16172043	0.0970269	0.0811206	[2, 2]	-0.697889
chrUn	33408564	0.0970269	0.0811206	[2, 2]	-0.697421
chrI	8032420	0.0970269	0.0811206	[2, 2]	-0.697228
chrUn	18554261	0.0970269	0.0811206	[2, 2]	-0.697185
chrXI	10183701	0.0970269	0.0811206	[2, 2]	-0.697122
chrVIII	16298395	0.0970269	0.0811206	[2, 2]	-0.697016
chrXX	11485645	0.0970269	0.0811206	[2, 2]	-0.696855
chrIX	6980182	0.0970269	0.0811206	[2, 2]	-0.696616
chrVI	7556144	0.0970269	0.0811206	[2, 2]	-0.696601
chrIV	29901057	0.0970269	0.0811206	[2, 2]	-0.69611
chrV	4296729	0.0970269	0.0811206	[2, 2]	-0.695828
chrUn	16063094	0.0970269	0.0811206	[2, 2]	-0.695749
chrVIII	16427743	0.0970269	0.0811206	[2, 2]	-0.695329
chrII	17889801	0.0970269	0.0811206	[2, 2]	-0.695132
chrVII	27349811	0.0970269	0.0811206	[2, 2]	-0.695112
chrXVII	3584488	0.0970269	0.0811206	[2, 2]	-0.694791
chrII	15581734	0.0970269	0.0811206	[2, 2]	-0.69455
chrXIV	509539	0.0970269	0.0811206	[2, 2]	-0.693644
chrIV	32102467	0.0970269	0.0811206	[2, 2]	-0.69325
chrXV	5226088	0.0970269	0.0811206	[2, 2]	-0.693209
chrUn	39947664	0.0970269	0.0811206	[2, 2]	-0.693142
chrV	2565023	0.0970269	0.0811206	[2, 2]	-0.692956
chrV	2565058	0.0970269	0.0811206	[2, 2]	-0.692956
chrUn	33409028	0.0970269	0.0811206	[2, 2]	-0.692731
chrV	2565035	0.0970269	0.0811206	[2, 2]	-0.692525
chrXI	776409	0.0970269	0.0811206	[2, 2]	-0.691772
chrV	2565050	0.0970269	0.0811206	[2, 2]	-0.691335
chrXV	1667116	0.0970269	0.0811206	[2, 2]	-0.691319
chrUn	37138225	0.0970269	0.0811206	[2, 2]	-0.691304
chrXXI	4808745	0.0970269	0.0811206	[2, 2]	-0.69095
chrIV	18522957	0.0970269	0.0811206	[2, 2]	-0.69056
chrXV	2510860	0.0970269	0.0811206	[2, 2]	-0.690435
chrXVII	10106754	0.0970269	0.0811206	[2, 2]	-0.690356
chrXI	13531982	0.0970269	0.0811206	[2, 2]	-0.690344
chrXVI	11751232	0.0970269	0.0811206	[2, 2]	-0.690036
chrVIII	16427760	0.0970269	0.0811206	[2, 2]	-0.690015
chrXVII	2907860	0.0970269	0.0811206	[2, 2]	-0.689857
chrXVIII	1639980	0.0970269	0.0811206	[2, 2]	-0.689643
chrVIII	16427762	0.0970269	0.0811206	[2, 2]	-0.689604
chrXXI	4716031	0.0970269	0.0811206	[2, 2]	-0.689365
chrXII	9450234	0.0970269	0.0811206	[2, 2]	-0.689251
chrXI	2699341	0.0970269	0.0811206	[2, 2]	-0.688555
chrXIV	13290986	0.0970269	0.0811206	[2, 2]	-0.68848
chrV	10878050	0.0970269	0.0811206	[2, 2]	-0.688402
chrIV	10847357	0.0970269	0.0811206	[2, 2]	-0.688033
chrV	2565042	0.0970269	0.0811206	[2, 2]	-0.68803
chrIV	32102479	0.0970269	0.0811206	[2, 2]	-0.687899
chrVIII	2648003	0.0970269	0.0811206	[2, 2]	-0.687892
chrXV	2510818	0.0970269	0.0811206	[2, 2]	-0.687831
chrVI	1690814	0.0970269	0.0811206	[2, 2]	-0.687709
chrXII	8527304	0.0970269	0.0811206	[2, 2]	-0.687572
chrI	175214	0.0970269	0.0811206	[2, 2]	-0.687009
chrX	13332845	0.0970269	0.0811206	[2, 2]	-0.686261
chrXVIII	9670266	0.0970269	0.0811206	[2, 2]	-0.685685
chrXII	6346537	0.0970269	0.0811206	[2, 2]	-0.6853
chrXV	1610968	0.0970269	0.0811206	[2, 2]	-0.685154
chrX	3696147	0.0970269	0.0811206	[2, 2]	-0.684688
chrIX	10651512	0.0970269	0.0811206	[2, 2]	-0.684537
chrXIV	1682919	0.0970269	0.0811206	[2, 2]	-0.684454
chrXX	15503341	0.0970269	0.0811206	[2, 2]	-0.684448
chrI	1076836	0.0970269	0.0811206	[2, 2]	-0.682627
chrIV	21485502	0.0970269	0.0811206	[2, 2]	-0.682413
chrXXI	8276488	0.0970269	0.0811206	[2, 2]	-0.682123
chrXIX	6427246	0.0970269	0.0811206	[2, 2]	-0.682091
chrXII	2860051	0.0970269	0.0811206	[2, 2]	-0.681927
chrIII	8113023	0.0970269	0.0811206	[2, 2]	-0.681593
chrXIV	1046894	0.0970269	0.0811206	[2, 2]	-0.681479
chrI	2158903	0.0970269	0.0811206	[2, 2]	-0.681105
chrXVII	14075628	0.0970269	0.0811206	[2, 2]	-0.681055
chrV	8565649	0.0970269	0.0811206	[2, 2]	-0.680474
chrXXI	8276484	0.0970269	0.0811206	[2, 2]	-0.680374
chrXXI	9410838	0.0970269	0.0811206	[2, 2]	-0.680196
chrV	1023991	0.0970269	0.0811206	[2, 2]	-0.680163
chrUn	54695486	0.0970269	0.0811206	[2, 2]	-0.678915
chrIV	14206012	0.0970269	0.0811206	[2, 2]	-0.678862
chrIV	5366257	0.0970269	0.0811206	[2, 2]	-0.678548
chrXVII	14001831	0.0970269	0.0811206	[2, 2]	-0.678311
chrXVIII	9670272	0.0970269	0.0811206	[2, 2]	-0.678287
chrXXI	4715965	0.0970269	0.0811206	[2, 2]	-0.678183
chrXI	5388770	0.0970269	0.0811206	[2, 2]	-0.677234
chrXX	17661499	0.0970269	0.0811206	[2, 2]	-0.676896
chrXX	10200896	0.0970269	0.0811206	[2, 2]	-0.676879
chrII	15452270	0.0970269	0.0811206	[2, 2]	-0.676458
chrIV	4313879	0.0970269	0.0811206	[2, 2]	-0.676454
chrXVI	15320096	0.0970269	0.0811206	[2, 2]	-0.676401
chrXVI	7439503	0.0970269	0.0811206	[2, 2]	-0.676186
chrXVIII	1350707	0.0970269	0.0811206	[2, 2]	-0.676139
chrVII	20318496	0.0970269	0.0811206	[2, 2]	-0.676012
chrUn	16415001	0.0970269	0.0811206	[2, 2]	-0.675846
chrUn	36092202	0.0970269	0.0811206	[2, 2]	-0.675799
chrUn	6009923	0.0970269	0.0811206	[2, 2]	-0.675573
chrXIX	5421339	0.0970269	0.0811206	[2, 2]	-0.674634
chrII	23254179	0.0970269	0.0811206	[2, 2]	-0.674325
chrIV	13163089	0.0970269	0.0811206	[2, 2]	-0.674005
chrUn	29463682	0.0970269	0.0811206	[2, 2]	-0.673054
chrI	22150401	0.0970269	0.0811206	[2, 2]	-0.672893
chrXIII	4516270	0.0970269	0.0811206	[2, 2]	-0.672749
chrI	1445588	0.0970269	0.0811206	[2, 2]	-0.672656
chrXVIII	8851451	0.0970269	0.0811206	[2, 2]	-0.671583
chrXIII	4516292	0.0970269	0.0811206	[2, 2]	-0.671537
chrUn	48554670	0.0970269	0.0811206	[2, 2]	-0.671354
chrIX	16332911	0.0970269	0.0811206	[2, 2]	-0.671195
chrXV	2360702	0.0970269	0.0811206	[2, 2]	-0.671109
chrUn	34275519	0.0970269	0.0811206	[2, 2]	-0.67026
chrIV	26635854	0.0970269	0.0811206	[2, 2]	-0.670163
chrV	7642606	0.0970269	0.0811206	[2, 2]	-0.670065
chrXVII	7557910	0.0970269	0.0811206	[2, 2]	-0.66939
chrXX	1249399	0.0970269	0.0811206	[2, 2]	-0.669268
chrIV	28551068	0.0970269	0.0811206	[2, 2]	-0.668959
chrXXI	8276521	0.0970269	0.0811206	[2, 2]	-0.6689
chrIV	3986373	0.0970269	0.0811206	[2, 2]	-0.668898
chrXIII	12658108	0.0970269	0.0811206	[2, 2]	-0.668828
chrI	22293862	0.0970269	0.0811206	[2, 2]	-0.668814
chrVII	26242541	0.0970269	0.0811206	[2, 2]	-0.668618
chrI	17262761	0.0970269	0.0811206	[2, 2]	-0.668285
chrXXI	9960833	0.0970269	0.0811206	[2, 2]	-0.668249
chrXII	3976366	0.0970269	0.0811206	[2, 2]	-0.668131
chrXXI	9691507	0.0970269	0.0811206	[2, 2]	-0.667968
chrXI	7172628	0.0970269	0.0811206	[2, 2]	-0.667949
chrVII	20318509	0.0970269	0.0811206	[2, 2]	-0.667491
chrX	770116	0.0970269	0.0811206	[2, 2]	-0.667446
chrXI	12143379	0.0970269	0.0811206	[2, 2]	-0.666679
chrX	1752718	0.0970269	0.0811206	[2, 2]	-0.666667
chrXIX	8356201	0.0970269	0.0811206	[2, 2]	-0.666538
chrII	23283911	0.0970269	0.0811206	[2, 2]	-0.666207
chrII	851210	0.0970269	0.0811206	[2, 2]	-0.666088
chrIX	7583982	0.0970269	0.0811206	[2, 2]	-0.666077
chrI	8032466	0.0970269	0.0811206	[2, 2]	-0.666063
chrXV	382455	0.0970269	0.0811206	[2, 2]	-0.665957
chrI	19986990	0.0970269	0.0811206	[2, 2]	-0.665621
chrIV	20191081	0.0970269	0.0811206	[2, 2]	-0.665323
chrXVII	11550958	0.0970269	0.0811206	[2, 2]	-0.665282
chrIX	19048213	0.0970269	0.0811206	[2, 2]	-0.665191
chrXIII	18677752	0.0970269	0.0811206	[2, 2]	-0.665054
chrXVI	15320104	0.0970269	0.0811206	[2, 2]	-0.664536
chrXIX	2616858	0.0970269	0.0811206	[2, 2]	-0.66258
chrVII	27314883	0.0970269	0.0811206	[2, 2]	-0.662507
chrIV	18522993	0.0970269	0.0811206	[2, 2]	-0.662156
chrXX	10150704	0.0970269	0.0811206	[2, 2]	-0.6617
chrI	10028243	0.0970269	0.0811206	[2, 2]	-0.66124
chrIV	13668542	0.0970269	0.0811206	[2, 2]	-0.661234
chrXVI	10207036	0.0970269	0.0811206	[2, 2]	-0.660911
chrXXI	9442656	0.0970269	0.0811206	[2, 2]	-0.660715
chrVII	7377446	0.0970269	0.0811206	[2, 2]	-0.660634
chrUn	16630106	0.0970269	0.0811206	[2, 2]	-0.660403
chrIV	16872408	0.0970269	0.0811206	[2, 2]	-0.660141
chrVIII	6576152	0.0970269	0.0811206	[2, 2]	-0.659947
chrII	22873426	0.0970269	0.0811206	[2, 2]	-0.659503
chrXXI	11536468	0.0970269	0.0811206	[2, 2]	-0.659252
chrIV	31531113	0.0970269	0.0811206	[2, 2]	-0.659248
chrXVI	17490075	0.0970269	0.0811206	[2, 2]	-0.658804
chrXI	9035397	0.0970269	0.0811206	[2, 2]	-0.658751
chrXII	609887	0.0970269	0.0811206	[2, 2]	-0.658543
chrXVII	12325726	0.0970269	0.0811206	[2, 2]	-0.658394
chrUn	35294569	0.0970269	0.0811206	[2, 2]	-0.658189
chrUn	36534718	0.0970269	0.0811206	[2, 2]	-0.657701
chrI	9051743	0.0970269	0.0811206	[2, 2]	-0.657407
chrIX	4324489	0.0970269	0.0811206	[2, 2]	-0.657375
chrXIV	14487228	0.0970269	0.0811206	[2, 2]	-0.657303
chrUn	14798709	0.0970269	0.0811206	[2, 2]	-0.65708
chrIX	15585846	0.0970269	0.0811206	[2, 2]	-0.65692
chrVII	12307995	0.0970269	0.0811206	[2, 2]	-0.656807
chrV	3733140	0.0970269	0.0811206	[2, 2]	-0.656487
chrXVII	11463464	0.0970269	0.0811206	[2, 2]	-0.656333
chrXIX	5364845	0.0970269	0.0811206	[2, 2]	-0.656088
chrI	3521189	0.0970269	0.0811206	[2, 2]	-0.65607
chrVIII	4236172	0.0970269	0.0811206	[2, 2]	-0.655782
chrXIII	14463612	0.0970269	0.0811206	[2, 2]	-0.655349
chrIV	25775693	0.0970269	0.0811206	[2, 2]	-0.655243
chrXVI	1776925	0.0970269	0.0811206	[2, 2]	-0.655242
chrII	890911	0.0970269	0.0811206	[2, 2]	-0.654912
chrI	8032460	0.0970269	0.0811206	[2, 2]	-0.654444
chrXVI	16917702	0.0970269	0.0811206	[2, 2]	-0.654107
chrXX	10150669	0.0970269	0.0811206	[2, 2]	-0.653504
chrXII	12322081	0.0970269	0.0811206	[2, 2]	-0.653369
chrIII	2158566	0.0970269	0.0811206	[2, 2]	-0.653122
chrIV	26354674	0.0970269	0.0811206	[2, 2]	-0.652987
chrIV	6467183	0.0970269	0.0811206	[2, 2]	-0.652642
chrXIII	894989	0.0970269	0.0811206	[2, 2]	-0.652567
chrXX	9551240	0.0970269	0.0811206	[2, 2]	-0.651534
chrIV	21310709	0.0970269	0.0811206	[2, 2]	-0.651424
chrI	19698784	0.0970269	0.0811206	[2, 2]	-0.651366
chrII	21872053	0.0970269	0.0811206	[2, 2]	-0.651235
chrXVII	14001822	0.0970269	0.0811206	[2, 2]	-0.651137
chrIX	18375141	0.0970269	0.0811206	[2, 2]	-0.650946
chrUn	21104360	0.0970269	0.0811206	[2, 2]	-0.650852
chrIII	14425451	0.0970269	0.0811206	[2, 2]	-0.650402
chrVII	20091185	0.0970269	0.0811206	[2, 2]	-0.65003
chrUn	7107226	0.0970269	0.0811206	[2, 2]	-0.649815
chrVII	24036774	0.0970269	0.0811206	[2, 2]	-0.649665
chrVIII	1167319	0.0970269	0.0811206	[2, 2]	-0.649466
chrII	5390484	0.0970269	0.0811206	[2, 2]	-0.648964
chrXVII	4670231	0.0970269	0.0811206	[2, 2]	-0.648779
chrIII	9186443	0.0970269	0.0811206	[2, 2]	-0.648598
chrXX	19283206	0.0970269	0.0811206	[2, 2]	-0.648545
chrXX	16674208	0.0970269	0.0811206	[2, 2]	-0.648368
chrXV	1941044	0.0970269	0.0811206	[2, 2]	-0.647497
chrXII	2421520	0.0970269	0.0811206	[2, 2]	-0.647262
chrVII	21858971	0.0970269	0.0811206	[2, 2]	-0.64724
chrII	4656443	0.0970269	0.0811206	[2, 2]	-0.64613
chrXVII	1378289	0.0970269	0.0811206	[2, 2]	-0.64597
chrII	12557418	0.0970269	0.0811206	[2, 2]	-0.645941
chrXXI	11524369	0.0970269	0.0811206	[2, 2]	-0.6457
chrXIV	10066811	0.0970269	0.0811206	[2, 2]	-0.645229
chrUn	47616367	0.0970269	0.0811206	[2, 2]	-0.645183
chrXVI	3787026	0.0970269	0.0811206	[2, 2]	-0.64447
chrIII	3207545	0.0970269	0.0811206	[2, 2]	-0.644121
chrXIV	6594844	0.0970269	0.0811206	[2, 2]	-0.643906
chrXIV	6594852	0.0970269	0.0811206	[2, 2]	-0.643811
chrII	8484228	0.0970269	0.0811206	[2, 2]	-0.643601
chrII	14241157	0.0970269	0.0811206	[2, 2]	-0.643573
chrXIX	6087546	0.0970269	0.0811206	[2, 2]	-0.643366
chrUn	21877816	0.0970269	0.0811206	[2, 2]	-0.643291
chrXIV	6594855	0.0970269	0.0811206	[2, 2]	-0.64324
chrUn	15246776	0.0970269	0.0811206	[2, 2]	-0.64308
chrXII	9650268	0.0970269	0.0811206	[2, 2]	-0.642906
chrVI	7556120	0.0970269	0.0811206	[2, 2]	-0.642809
chrXVIII	12012522	0.0970269	0.0811206	[2, 2]	-0.642618
chrV	10520539	0.0970269	0.0811206	[2, 2]	-0.6423
chrIII	12166229	0.0970269	0.0811206	[2, 2]	-0.642094
chrIV	15645577	0.0970269	0.0811206	[2, 2]	-0.641591
chrXVIII	13555960	0.0970269	0.0811206	[2, 2]	-0.64107
chrIX	17146258	0.0970269	0.0811206	[2, 2]	-0.640951
chrXI	12257989	0.0970269	0.0811206	[2, 2]	-0.640042
chrUn	15210592	0.0970269	0.0811206	[2, 2]	-0.640018
chrVII	3203455	0.0970269	0.0811206	[2, 2]	-0.640003
chrXVIII	13555936	0.0970269	0.0811206	[2, 2]	-0.639782
chrII	2031620	0.0970269	0.0811206	[2, 2]	-0.639385
chrXX	4518831	0.0970269	0.0811206	[2, 2]	-0.639287
chrXII	609917	0.0970269	0.0811206	[2, 2]	-0.639192
chrVIII	16401732	0.0970269	0.0811206	[2, 2]	-0.639085
chrXIX	10492392	0.0970269	0.0811206	[2, 2]	-0.639031
chrIII	9770879	0.0970269	0.0811206	[2, 2]	-0.638687
chrIII	16751030	0.0970269	0.0811206	[2, 2]	-0.638536
chrXV	4334067	0.0970269	0.0811206	[2, 2]	-0.636817
chrXX	6755261	0.0970269	0.0811206	[2, 2]	-0.636804
chrII	4070022	0.0970269	0.0811206	[2, 2]	-0.636632
chrXII	3601022	0.0970269	0.0811206	[2, 2]	-0.635999
chrVIII	7014961	0.0970269	0.0811206	[2, 2]	-0.635912
chrIV	15645565	0.0970269	0.0811206	[2, 2]	-0.635755
chrXIII	4698085	0.0970269	0.0811206	[2, 2]	-0.635631
chrVII	20318501	0.0970269	0.0811206	[2, 2]	-0.635459
chrXI	10183695	0.0970269	0.0811206	[2, 2]	-0.635066
chrX	12765451	0.0970269	0.0811206	[2, 2]	-0.635038
chrI	27954466	0.0970269	0.0811206	[2, 2]	-0.635029
chrX	1568941	0.0970269	0.0811206	[2, 2]	-0.634702
chrIV	14640350	0.0970269	0.0811206	[2, 2]	-0.634536
chrXI	10198016	0.0970269	0.0811206	[2, 2]	-0.634289
chrXI	7564846	0.0970269	0.0811206	[2, 2]	-0.633989
chrVIII	15229686	0.0970269	0.0811206	[2, 2]	-0.633814
chrI	2670789	0.0970269	0.0811206	[2, 2]	-0.633586
chrX	8848812	0.0970269	0.0811206	[2, 2]	-0.633545
chrXVIII	13555957	0.0970269	0.0811206	[2, 2]	-0.633377
chrXV	8963179	0.0970269	0.0811206	[2, 2]	-0.633372
chrXIV	230825	0.0970269	0.0811206	[2, 2]	-0.633286
chrI	14923645	0.0970269	0.0811206	[2, 2]	-0.633202
chrXVIII	13555965	0.0970269	0.0811206	[2, 2]	-0.632333
chrXIX	8177364	0.0970269	0.0811206	[2, 2]	-0.63176
chrXXI	9691509	0.0970269	0.0811206	[2, 2]	-0.631704
chrXX	17274764	0.0970269	0.0811206	[2, 2]	-0.631295
chrXVIII	15738329	0.0970269	0.0811206	[2, 2]	-0.631154
chrII	17796358	0.0970269	0.0811206	[2, 2]	-0.630951
chrXVII	13565338	0.0970269	0.0811206	[2, 2]	-0.630912
chrXX	15309953	0.0970269	0.0811206	[2, 2]	-0.630902
chrXX	533518	0.0970269	0.0811206	[2, 2]	-0.630477
chrV	11719370	0.0970269	0.0811206	[2, 2]	-0.63036
chrXV	8306935	0.0970269	0.0811206	[2, 2]	-0.629331
chrIV	19973708	0.0970269	0.0811206	[2, 2]	-0.629265
chrXIV	1846446	0.0970269	0.0811206	[2, 2]	-0.629242
chrXVI	15320120	0.0970269	0.0811206	[2, 2]	-0.62883
chrXIV	9900189	0.0970269	0.0811206	[2, 2]	-0.628758
chrVIII	16455752	0.0970269	0.0811206	[2, 2]	-0.628615
chrXIX	17665716	0.0970269	0.0811206	[2, 2]	-0.628602
chrXIX	6095219	0.0970269	0.0811206	[2, 2]	-0.628597
chrVI	800002	0.0970269	0.0811206	[2, 2]	-0.628537
chrXI	9879880	0.0970269	0.0811206	[2, 2]	-0.627991
chrXII	11809191	0.0970269	0.0811206	[2, 2]	-0.627841
chrVI	2672358	0.0970269	0.0811206	[2, 2]	-0.627772
chrXXI	10397547	0.0970269	0.0811206	[2, 2]	-0.627722
chrXVI	3103437	0.0970269	0.0811206	[2, 2]	-0.627601
chrX	12765470	0.0970269	0.0811206	[2, 2]	-0.627536
chrIII	15130706	0.0970269	0.0811206	[2, 2]	-0.627502
chrXIII	4659991	0.0970269	0.0811206	[2, 2]	-0.627268
chrXIV	6849415	0.0970269	0.0811206	[2, 2]	-0.627185
chrV	12105383	0.0970269	0.0811206	[2, 2]	-0.627111
chrX	15189039	0.0970269	0.0811206	[2, 2]	-0.62694
chrIII	14205850	0.0970269	0.0811206	[2, 2]	-0.62645
chrXV	15647334	0.0970269	0.0811206	[2, 2]	-0.626098
chrXIII	7964428	0.0970269	0.0811206	[2, 2]	-0.625216
chrVII	2949816	0.0970269	0.0811206	[2, 2]	-0.62462
chrUn	12217552	0.0970269	0.0811206	[2, 2]	-0.624339
chrV	10363585	0.0970269	0.0811206	[2, 2]	-0.624149
chrUn	10607995	0.0970269	0.0811206	[2, 2]	-0.623225
chrX	9135059	0.0970269	0.0811206	[2, 2]	-0.622822
chrXX	17454182	0.0970269	0.0811206	[2, 2]	-0.622802
chrUn	30164763	0.0970269	0.0811206	[2, 2]	-0.622703
chrVI	12421859	0.0970269	0.0811206	[2, 2]	-0.622622
chrVI	12733523	0.0970269	0.0811206	[2, 2]	-0.622564
chrV	11719391	0.0970269	0.0811206	[2, 2]	-0.622187
chrVII	10526005	0.0970269	0.0811206	[2, 2]	-0.621924
chrXIII	9330419	0.0970269	0.0811206	[2, 2]	-0.621923
chrV	6234502	0.0970269	0.0811206	[2, 2]	-0.621918
chrXVI	10834888	0.0970269	0.0811206	[2, 2]	-0.621628
chrXV	2471792	0.0970269	0.0811206	[2, 2]	-0.621408
chrXIV	8270733	0.0970269	0.0811206	[2, 2]	-0.620992
chrXI	12849191	0.0970269	0.0811206	[2, 2]	-0.620947
chrUn	37088923	0.0970269	0.0811206	[2, 2]	-0.620925
chrUn	43000916	0.0970269	0.0811206	[2, 2]	-0.620803
chrVI	15193429	0.0970269	0.0811206	[2, 2]	-0.620542
chrXX	1249537	0.0970269	0.0811206	[2, 2]	-0.620528
chrX	1559182	0.0970269	0.0811206	[2, 2]	-0.620386
chrXIX	5173753	0.0970269	0.0811206	[2, 2]	-0.620374
chrVI	13842021	0.0970269	0.0811206	[2, 2]	-0.620335
chrXI	12143413	0.0970269	0.0811206	[2, 2]	-0.620134
chrXIX	5421357	0.0970269	0.0811206	[2, 2]	-0.620109
chrXI	12143411	0.0970269	0.0811206	[2, 2]	-0.619735
chrXVII	9839991	0.0970269	0.0811206	[2, 2]	-0.6193
chrXV	504285	0.0970269	0.0811206	[2, 2]	-0.619177
chrXV	3556589	0.0970269	0.0811206	[2, 2]	-0.619075
chrXVII	4670202	0.0970269	0.0811206	[2, 2]	-0.618933
chrVI	6257688	0.0970269	0.0811206	[2, 2]	-0.618673
chrVII	2988742	0.0970269	0.0811206	[2, 2]	-0.618164
chrII	2981733	0.0970269	0.0811206	[2, 2]	-0.617855
chrV	8850559	0.0970269	0.0811206	[2, 2]	-0.617429
chrIV	14024955	0.0970269	0.0811206	[2, 2]	-0.617387
chrVII	24874208	0.0970269	0.0811206	[2, 2]	-0.617307
chrII	22529092	0.0970269	0.0811206	[2, 2]	-0.617158
chrI	19703806	0.0970269	0.0811206	[2, 2]	-0.617091
chrIX	706225	0.0970269	0.0811206	[2, 2]	-0.617012
chrXIX	16746166	0.0970269	0.0811206	[2, 2]	-0.616977
chrVI	2126258	0.0970269	0.0811206	[2, 2]	-0.616667
chrXV	8429951	0.0970269	0.0811206	[2, 2]	-0.616506
chrVII	23438931	0.0970269	0.0811206	[2, 2]	-0.616149
chrXII	613139	0.0970269	0.0811206	[2, 2]	-0.615482
chrVII	22638554	0.0970269	0.0811206	[2, 2]	-0.615464
chrXX	13983081	0.0970269	0.0811206	[2, 2]	-0.615317
chrXIII	1915081	0.0970269	0.0811206	[2, 2]	-0.615152
chrII	11740853	0.0970269	0.0811206	[2, 2]	-0.615103
chrIV	31388817	0.0970269	0.0811206	[2, 2]	-0.614999
chrUn	7124544	0.0970269	0.0811206	[2, 2]	-0.614303
chrXVI	6699014	0.0970269	0.0811206	[2, 2]	-0.613864
chrVII	8135110	0.0970269	0.0811206	[2, 2]	-0.613281
chrII	22176260	0.0970269	0.0811206	[2, 2]	-0.613216
chrXIX	3385615	0.0970269	0.0811206	[2, 2]	-0.613
chrXX	3524634	0.0970269	0.0811206	[2, 2]	-0.611753
chrVII	6565551	0.0970269	0.0811206	[2, 2]	-0.611578
chrI	6260968	0.0970269	0.0811206	[2, 2]	-0.61123
chrV	3892883	0.0970269	0.0811206	[2, 2]	-0.611165
chrUn	23258153	0.0970269	0.0811206	[2, 2]	-0.611074
chrI	8032415	0.0970269	0.0811206	[2, 2]	-0.610956
chrXII	17326748	0.0970269	0.0811206	[2, 2]	-0.610954
chrVI	15279425	0.0970269	0.0811206	[2, 2]	-0.61092
chrI	8032409	0.0970269	0.0811206	[2, 2]	-0.610829
chrIX	2850769	0.0970269	0.0811206	[2, 2]	-0.610723
chrXII	18047783	0.0970269	0.0811206	[2, 2]	-0.61051
chrVI	14022052	0.0970269	0.0811206	[2, 2]	-0.610432
chrXI	2339937	0.0970269	0.0811206	[2, 2]	-0.610193
chrXIII	14344009	0.0970269	0.0811206	[2, 2]	-0.61
chrII	17796341	0.0970269	0.0811206	[2, 2]	-0.609947
chrVII	25603576	0.0970269	0.0811206	[2, 2]	-0.609867
chrXV	12937822	0.0970269	0.0811206	[2, 2]	-0.60947
chrUn	49326741	0.0970269	0.0811206	[2, 2]	-0.609469
chrXX	18203398	0.0970269	0.0811206	[2, 2]	-0.609403
chrXI	7028338	0.0970269	0.0811206	[2, 2]	-0.608876
chrIX	14280430	0.0970269	0.0811206	[2, 2]	-0.60881
chrIV	30355630	0.0970269	0.0811206	[2, 2]	-0.60865
chrIV	21310742	0.0970269	0.0811206	[2, 2]	-0.608404
chrIV	13041459	0.0970269	0.0811206	[2, 2]	-0.608282
chrVIII	1791259	0.0970269	0.0811206	[2, 2]	-0.60823
chrII	17889799	0.0970269	0.0811206	[2, 2]	-0.608051
chrXVI	17490141	0.0970269	0.0811206	[2, 2]	-0.60783
chrIV	2726639	0.0970269	0.0811206	[2, 2]	-0.60782
chrUn	28501831	0.0970269	0.0811206	[2, 2]	-0.607728
chrXI	12671015	0.0970269	0.0811206	[2, 2]	-0.606837
chrI	20907695	0.0970269	0.0811206	[2, 2]	-0.606742
chrX	9712619	0.0970269	0.0811206	[2, 2]	-0.606674
chrXIX	10285964	0.0970269	0.0811206	[2, 2]	-0.606672
chrIII	2158545	0.0970269	0.0811206	[2, 2]	-0.606652
chrUn	27308401	0.0970269	0.0811206	[2, 2]	-0.606552
chrXIX	14597853	0.0970269	0.0811206	[2, 2]	-0.606351
chrIV	5031540	0.0970269	0.0811206	[2, 2]	-0.606338
chrXIV	1846508	0.0970269	0.0811206	[2, 2]	-0.606206
chrXV	2385104	0.0970269	0.0811206	[2, 2]	-0.605836
chrIV	31133706	0.0970269	0.0811206	[2, 2]	-0.60555
chrV	11573494	0.0970269	0.0811206	[2, 2]	-0.605437
chrXVI	17394846	0.0970269	0.0811206	[2, 2]	-0.605395
chrVII	25552922	0.0970269	0.0811206	[2, 2]	-0.605039
chrI	19332627	0.0970269	0.0811206	[2, 2]	-0.60498
chrX	12051508	0.0970269	0.0811206	[2, 2]	-0.604342
chrXV	2011889	0.0970269	0.0811206	[2, 2]	-0.603561
chrVII	14614909	0.0970269	0.0811206	[2, 2]	-0.603495
chrUn	40754730	0.0970269	0.0811206	[2, 2]	-0.602801
chrXV	3538238	0.0970269	0.0811206	[2, 2]	-0.602783
chrIX	4331642	0.0970269	0.0811206	[2, 2]	-0.602681
chrX	12447208	0.0970269	0.0811206	[2, 2]	-0.602565
chrIII	570265	0.0970269	0.0811206	[2, 2]	-0.602495
chrII	89443	0.0970269	0.0811206	[2, 2]	-0.602483
chrI	20565264	0.0970269	0.0811206	[2, 2]	-0.601854
chrIII	13490138	0.0970269	0.0811206	[2, 2]	-0.601495
chrUn	1726071	0.0970269	0.0811206	[2, 2]	-0.601267
chrXVIII	10920306	0.0970269	0.0811206	[2, 2]	-0.601207
chrX	12051566	0.0970269	0.0811206	[2, 2]	-0.601083
chrXVIII	6120820	0.0970269	0.0811206	[2, 2]	-0.600958
chrUn	5806064	0.0970269	0.0811206	[2, 2]	-0.600542
chrXVI	1800223	0.0970269	0.0811206	[2, 2]	-0.60043
chrUn	18420546	0.0970269	0.0811206	[2, 2]	-0.600428
chrI	21780695	0.0970269	0.0811206	[2, 2]	-0.600424
chrIX	13419827	0.0970269	0.0811206	[2, 2]	-0.59993
chrXX	3524623	0.0970269	0.0811206	[2, 2]	-0.599626
chrXVI	7674637	0.0970269	0.0811206	[2, 2]	-0.599466
chrXII	11538690	0.0970269	0.0811206	[2, 2]	-0.599362
chrXIV	11268751	0.0970269	0.0811206	[2, 2]	-0.599146
chrUn	36685880	0.0970269	0.0811206	[2, 2]	-0.599035
chrXVII	5586207	0.0970269	0.0811206	[2, 2]	-0.598527
chrI	4304767	0.0970269	0.0811206	[2, 2]	-0.597776
chrUn	30859967	0.0970269	0.0811206	[2, 2]	-0.597758
chrXXI	9876202	0.0970269	0.0811206	[2, 2]	-0.597757
chrIV	3491486	0.0970269	0.0811206	[2, 2]	-0.597605
chrIV	28813473	0.0970269	0.0811206	[2, 2]	-0.597465
chrUn	77894	0.0970269	0.0811206	[2, 2]	-0.597461
chrXI	7385841	0.0970269	0.0811206	[2, 2]	-0.596869
chrXX	3178267	0.0970269	0.0811206	[2, 2]	-0.59684
chrIII	7882408	0.0970269	0.0811206	[2, 2]	-0.596366
chrXIX	636379	0.0970269	0.0811206	[2, 2]	-0.596363
chrXVIII	2954036	0.0970269	0.0811206	[2, 2]	-0.595689
chrXIV	2032602	0.0970269	0.0811206	[2, 2]	-0.595471
chrIX	15253060	0.0970269	0.0811206	[2, 2]	-0.595431
chrXV	1666985	0.0970269	0.0811206	[2, 2]	-0.59528
chrXIII	15259853	0.0970269	0.0811206	[2, 2]	-0.59506
chrIX	15253048	0.0970269	0.0811206	[2, 2]	-0.595047
chrUn	49326718	0.0970269	0.0811206	[2, 2]	-0.594925
chrVI	7556111	0.0970269	0.0811206	[2, 2]	-0.594868
chrXV	1666992	0.0970269	0.0811206	[2, 2]	-0.594788
chrXV	4154429	0.0970269	0.0811206	[2, 2]	-0.594646
chrXI	216791	0.0970269	0.0811206	[2, 2]	-0.594603
chrX	6126030	0.0970269	0.0811206	[2, 2]	-0.594011
chrXIII	801799	0.0970269	0.0811206	[2, 2]	-0.593872
chrXV	1667035	0.0970269	0.0811206	[2, 2]	-0.59387
chrXVI	1800221	0.0970269	0.0811206	[2, 2]	-0.59345
chrUn	7122351	0.0970269	0.0811206	[2, 2]	-0.593208
chrXV	6414208	0.0970269	0.0811206	[2, 2]	-0.59282
chrXXI	9793743	0.0970269	0.0811206	[2, 2]	-0.591845
chrI	20601551	0.0970269	0.0811206	[2, 2]	-0.591815
chrUn	39330876	0.0970269	0.0811206	[2, 2]	-0.591514
chrVIII	4541070	0.0970269	0.0811206	[2, 2]	-0.591
chrI	4304769	0.0970269	0.0811206	[2, 2]	-0.590999
chrXIII	8845494	0.0970269	0.0811206	[2, 2]	-0.590971
chrUn	15754727	0.0970269	0.0811206	[2, 2]	-0.59091
chrIV	32102482	0.0970269	0.0811206	[2, 2]	-0.590719
chrXIII	801808	0.0970269	0.0811206	[2, 2]	-0.590515
chrXVIII	3311303	0.0970269	0.0811206	[2, 2]	-0.590378
chrXVIII	1728815	0.0970269	0.0811206	[2, 2]	-0.590365
chrXIV	1076524	0.0970269	0.0811206	[2, 2]	-0.59032
chrX	10033042	0.0970269	0.0811206	[2, 2]	-0.59025
chrI	23804502	0.0970269	0.0811206	[2, 2]	-0.589968
chrI	2003102	0.0970269	0.0811206	[2, 2]	-0.589869
chrIV	9553683	0.0970269	0.0811206	[2, 2]	-0.589578
chrXIII	14473094	0.0970269	0.0811206	[2, 2]	-0.589515
chrVI	5380835	0.0970269	0.0811206	[2, 2]	-0.589423
chrVI	7463910	0.0970269	0.0811206	[2, 2]	-0.589387
chrUn	4412166	0.0970269	0.0811206	[2, 2]	-0.589171
chrVII	22638582	0.0970269	0.0811206	[2, 2]	-0.588669
chrUn	28739273	0.0970269	0.0811206	[2, 2]	-0.588449
chrXIX	19276196	0.0970269	0.0811206	[2, 2]	-0.587712
chrVII	5307347	0.0970269	0.0811206	[2, 2]	-0.587528
chrUn	15496814	0.0970269	0.0811206	[2, 2]	-0.58692
chrV	11202008	0.0970269	0.0811206	[2, 2]	-0.586255
chrUn	3047895	0.0970269	0.0811206	[2, 2]	-0.586244
chrUn	18665587	0.0970269	0.0811206	[2, 2]	-0.585793
chrIX	19806820	0.0970269	0.0811206	[2, 2]	-0.585711
chrUn	32452474	0.0970269	0.0811206	[2, 2]	-0.585691
chrXI	11634995	0.0970269	0.0811206	[2, 2]	-0.58565
chrXI	6693311	0.0970269	0.0811206	[2, 2]	-0.585577
chrIX	5108380	0.0970269	0.0811206	[2, 2]	-0.585247
chrXXI	10397568	0.0970269	0.0811206	[2, 2]	-0.585124
chrI	5834364	0.0970269	0.0811206	[2, 2]	-0.584895
chrI	6550182	0.0970269	0.0811206	[2, 2]	-0.584606
chrXIII	9694562	0.0970269	0.0811206	[2, 2]	-0.584506
chrV	3070075	0.0970269	0.0811206	[2, 2]	-0.584428
chrVIII	4072738	0.0970269	0.0811206	[2, 2]	-0.584211
chrIII	13363531	0.0970269	0.0811206	[2, 2]	-0.583974
chrUn	6551256	0.0970269	0.0811206	[2, 2]	-0.583591
chrVIII	3234317	0.0970269	0.0811206	[2, 2]	-0.58261
chrIX	5665175	0.0970269	0.0811206	[2, 2]	-0.581624
chrIV	24497116	0.0970269	0.0811206	[2, 2]	-0.58092
chrUn	18420573	0.0970269	0.0811206	[2, 2]	-0.580767
chrIV	30271608	0.0970269	0.0811206	[2, 2]	-0.580596
chrII	17991507	0.0970269	0.0811206	[2, 2]	-0.580293
chrXIV	6543708	0.0970269	0.0811206	[2, 2]	-0.580147
chrUn	23807756	0.0970269	0.0811206	[2, 2]	-0.580026
chrX	15155407	0.0970269	0.0811206	[2, 2]	-0.579924
chrXXI	10469198	0.0970269	0.0811206	[2, 2]	-0.579891
chrXIX	8224095	0.0970269	0.0811206	[2, 2]	-0.579832
chrIII	14433750	0.0970269	0.0811206	[2, 2]	-0.579832
chrXI	6693282	0.0970269	0.0811206	[2, 2]	-0.579824
chrI	6550174	0.0970269	0.0811206	[2, 2]	-0.579647
chrVI	1284506	0.0970269	0.0811206	[2, 2]	-0.579556
chrIX	8880994	0.0970269	0.0811206	[2, 2]	-0.57942
chrIX	8422690	0.0970269	0.0811206	[2, 2]	-0.579335
chrXVII	6568099	0.0970269	0.0811206	[2, 2]	-0.579316
chrXX	5849110	0.0970269	0.0811206	[2, 2]	-0.57896
chrI	2394580	0.0970269	0.0811206	[2, 2]	-0.578933
chrUn	39330870	0.0970269	0.0811206	[2, 2]	-0.578755
chrVI	7598218	0.0970269	0.0811206	[2, 2]	-0.578706
chrXV	11923180	0.0970269	0.0811206	[2, 2]	-0.578575
chrVII	23298808	0.0970269	0.0811206	[2, 2]	-0.578503
chrXX	16313635	0.0970269	0.0811206	[2, 2]	-0.578369
chrXVI	426836	0.0970269	0.0811206	[2, 2]	-0.578273
chrXXI	6202044	0.0970269	0.0811206	[2, 2]	-0.57827
chrX	10232119	0.0970269	0.0811206	[2, 2]	-0.578211
chrVI	15279404	0.0970269	0.0811206	[2, 2]	-0.577609
chrXV	1666964	0.0970269	0.0811206	[2, 2]	-0.577538
chrXIX	17715756	0.0970269	0.0811206	[2, 2]	-0.577372
chrXX	5280568	0.0970269	0.0811206	[2, 2]	-0.577304
chrIV	32205247	0.0970269	0.0811206	[2, 2]	-0.577223
chrI	23164238	0.0970269	0.0811206	[2, 2]	-0.576905
chrI	24609260	0.0970269	0.0811206	[2, 2]	-0.576801
chrXV	7749593	0.0970269	0.0811206	[2, 2]	-0.576595
chrXV	11916709	0.0970269	0.0811206	[2, 2]	-0.576425
chrXI	16423339	0.0970269	0.0811206	[2, 2]	-0.576291
chrXVI	17209539	0.0970269	0.0811206	[2, 2]	-0.575956
chrI	14207147	0.0970269	0.0811206	[2, 2]	-0.575921
chrXVII	4686856	0.0970269	0.0811206	[2, 2]	-0.575904
chrXVIII	11621351	0.0970269	0.0811206	[2, 2]	-0.575805
chrXIII	949506	0.0970269	0.0811206	[2, 2]	-0.575688
chrXVI	11705175	0.0970269	0.0811206	[2, 2]	-0.575634
chrXXI	7533414	0.0970269	0.0811206	[2, 2]	-0.575559
chrXX	1549158	0.0970269	0.0811206	[2, 2]	-0.5754
chrXVII	5635391	0.0970269	0.0811206	[2, 2]	-0.575272
chrXIII	18893519	0.0970269	0.0811206	[2, 2]	-0.575085
chrIII	11041710	0.0970269	0.0811206	[2, 2]	-0.575082
chrVIII	4732844	0.0970269	0.0811206	[2, 2]	-0.574936
chrV	8762166	0.0970269	0.0811206	[2, 2]	-0.574611
chrXIII	339380	0.0970269	0.0811206	[2, 2]	-0.574287
chrXXI	6717344	0.0970269	0.0811206	[2, 2]	-0.574227
chrI	14294045	0.0970269	0.0811206	[2, 2]	-0.574122
chrXI	4612384	0.0970269	0.0811206	[2, 2]	-0.573377
chrVII	25860156	0.0970269	0.0811206	[2, 2]	-0.573272
chrVII	22586135	0.0970269	0.0811206	[2, 2]	-0.573248
chrUn	34256656	0.0970269	0.0811206	[2, 2]	-0.57311
chrXIII	2992765	0.0970269	0.0811206	[2, 2]	-0.573094
chrXV	15735355	0.0970269	0.0811206	[2, 2]	-0.573048
chrXV	15735360	0.0970269	0.0811206	[2, 2]	-0.572898
chrXVIII	12626232	0.0970269	0.0811206	[2, 2]	-0.572743
chrUn	3047871	0.0970269	0.0811206	[2, 2]	-0.572707
chrII	2981758	0.0970269	0.0811206	[2, 2]	-0.57244
chrVI	954511	0.0970269	0.0811206	[2, 2]	-0.572219
chrVII	21858947	0.0970269	0.0811206	[2, 2]	-0.571798
chrI	25414335	0.0970269	0.0811206	[2, 2]	-0.571612
chrI	2394571	0.0970269	0.0811206	[2, 2]	-0.571572
chrXIII	4516288	0.0970269	0.0811206	[2, 2]	-0.570947
chrVIII	15447865	0.0970269	0.0811206	[2, 2]	-0.570442
chrXIII	19677335	0.0970269	0.0811206	[2, 2]	-0.57043
chrIV	20776677	0.0970269	0.0811206	[2, 2]	-0.570376
chrXVIII	12285843	0.0970269	0.0811206	[2, 2]	-0.570274
chrXVI	657907	0.0970269	0.0811206	[2, 2]	-0.569681
chrI	196391	0.0970269	0.0811206	[2, 2]	-0.569667
chrX	11854948	0.0970269	0.0811206	[2, 2]	-0.569176
chrIV	6289072	0.0970269	0.0811206	[2, 2]	-0.568958
chrUn	36174815	0.0970269	0.0811206	[2, 2]	-0.568891
chrIV	30271542	0.0970269	0.0811206	[2, 2]	-0.568872
chrX	12146050	0.0970269	0.0811206	[2, 2]	-0.568793
chrXV	1194178	0.0970269	0.0811206	[2, 2]	-0.568699
chrXIV	7716629	0.0970269	0.0811206	[2, 2]	-0.568641
chrXIII	5307508	0.0970269	0.0811206	[2, 2]	-0.568551
chrXIV	8245428	0.0970269	0.0811206	[2, 2]	-0.568545
chrIV	32102484	0.0970269	0.0811206	[2, 2]	-0.568467
chrVII	19718887	0.0970269	0.0811206	[2, 2]	-0.568266
chrX	988595	0.0970269	0.0811206	[2, 2]	-0.568265
chrXIX	5364823	0.0970269	0.0811206	[2, 2]	-0.568113
chrXII	10117446	0.0970269	0.0811206	[2, 2]	-0.567955
chrUn	4477264	0.0970269	0.0811206	[2, 2]	-0.567767
chrIV	1941725	0.0970269	0.0811206	[2, 2]	-0.567416
chrUn	37317173	0.0970269	0.0811206	[2, 2]	-0.567366
chrVI	800059	0.0970269	0.0811206	[2, 2]	-0.567116
chrXII	10117441	0.0970269	0.0811206	[2, 2]	-0.566792
chrVI	2672339	0.0970269	0.0811206	[2, 2]	-0.566789
chrXVIII	15487360	0.0970269	0.0811206	[2, 2]	-0.566684
chrXX	9858541	0.0970269	0.0811206	[2, 2]	-0.566559
chrVIII	15447882	0.0970269	0.0811206	[2, 2]	-0.566346
chrXVI	12064560	0.0970269	0.0811206	[2, 2]	-0.566234
chrXVI	10611565	0.0970269	0.0811206	[2, 2]	-0.565986
chrXV	3407080	0.0970269	0.0811206	[2, 2]	-0.565969
chrXIX	1966869	0.0970269	0.0811206	[2, 2]	-0.565897
chrUn	18812307	0.0970269	0.0811206	[2, 2]	-0.565894
chrIII	10305937	0.0970269	0.0811206	[2, 2]	-0.565875
chrXVII	3748667	0.0970269	0.0811206	[2, 2]	-0.565842
chrXI	11587213	0.0970269	0.0811206	[2, 2]	-0.565666
chrIII	14562904	0.0970269	0.0811206	[2, 2]	-0.565602
chrXVII	11820785	0.0970269	0.0811206	[2, 2]	-0.565526
chrXIII	17343690	0.0970269	0.0811206	[2, 2]	-0.565514
chrXIX	13603418	0.0970269	0.0811206	[2, 2]	-0.565479
chrXVIII	11558383	0.0970269	0.0811206	[2, 2]	-0.565389
chrXIX	8177423	0.0970269	0.0811206	[2, 2]	-0.565359
chrIV	6289070	0.0970269	0.0811206	[2, 2]	-0.565166
chrIX	12634735	0.0970269	0.0811206	[2, 2]	-0.565015
chrI	8032390	0.0970269	0.0811206	[2, 2]	-0.56462
chrII	16702567	0.0970269	0.0811206	[2, 2]	-0.564091
chrVIII	12953847	0.0970269	0.0811206	[2, 2]	-0.564015
chrVII	4254063	0.0970269	0.0811206	[2, 2]	-0.563927
chrXI	2724042	0.0970269	0.0811206	[2, 2]	-0.56384
chrIV	12808694	0.0970269	0.0811206	[2, 2]	-0.563824
chrXVI	7674710	0.0970269	0.0811206	[2, 2]	-0.563818
chrXVIII	15487358	0.0970269	0.0811206	[2, 2]	-0.563629
chrXVII	2813511	0.0970269	0.0811206	[2, 2]	-0.563575
chrXI	14982650	0.0970269	0.0811206	[2, 2]	-0.563563
chrXVIII	928829	0.0970269	0.0811206	[2, 2]	-0.563068
chrXIII	17479010	0.0970269	0.0811206	[2, 2]	-0.563012
chrVIII	18323402	0.0970269	0.0811206	[2, 2]	-0.562734
chrIII	6027651	0.0970269	0.0811206	[2, 2]	-0.562319
chrIV	18119990	0.0970269	0.0811206	[2, 2]	-0.562295
chrXXI	11361568	0.0970269	0.0811206	[2, 2]	-0.562224
chrV	10631841	0.0970269	0.0811206	[2, 2]	-0.562178
chrXV	4429358	0.0970269	0.0811206	[2, 2]	-0.561835
chrI	12241883	0.0970269	0.0811206	[2, 2]	-0.561763
chrIX	6329042	0.0970269	0.0811206	[2, 2]	-0.561718
chrXIX	8454832	0.0970269	0.0811206	[2, 2]	-0.561603
chrI	22188885	0.0970269	0.0811206	[2, 2]	-0.561224
chrVIII	13854322	0.0970269	0.0811206	[2, 2]	-0.561183
chrXII	10421410	0.0970269	0.0811206	[2, 2]	-0.561061
chrIV	8643787	0.0970269	0.0811206	[2, 2]	-0.560954
chrXIV	10064231	0.0970269	0.0811206	[2, 2]	-0.560884
chrI	23262886	0.0970269	0.0811206	[2, 2]	-0.560807
chrX	12765466	0.0970269	0.0811206	[2, 2]	-0.560804
chrIII	6268071	0.0970269	0.0811206	[2, 2]	-0.560781
chrIII	2150957	0.0970269	0.0811206	[2, 2]	-0.560556
chrUn	60449429	0.0970269	0.0811206	[2, 2]	-0.560227
chrX	15297448	0.0970269	0.0811206	[2, 2]	-0.560173
chrVIII	13125424	0.0970269	0.0811206	[2, 2]	-0.560156
chrUn	20858411	0.0970269	0.0811206	[2, 2]	-0.560031
chrI	15869192	0.0970269	0.0811206	[2, 2]	-0.559961
chrUn	21072267	0.0970269	0.0811206	[2, 2]	-0.559951
chrIV	16495750	0.0970269	0.0811206	[2, 2]	-0.559897
chrXXI	2129499	0.0970269	0.0811206	[2, 2]	-0.559752
chrUn	20858419	0.0970269	0.0811206	[2, 2]	-0.559646
chrI	13272780	0.0970269	0.0811206	[2, 2]	-0.559624
chrUn	30150675	0.0970269	0.0811206	[2, 2]	-0.559571
chrUn	32452457	0.0970269	0.0811206	[2, 2]	-0.559073
chrVI	10163712	0.0970269	0.0811206	[2, 2]	-0.559022
chrXI	12584954	0.0970269	0.0811206	[2, 2]	-0.558441
chrXIII	17862210	0.0970269	0.0811206	[2, 2]	-0.558395
chrXVIII	3406432	0.0970269	0.0811206	[2, 2]	-0.558264
chrII	16997668	0.0970269	0.0811206	[2, 2]	-0.558187
chrXX	16674167	0.0970269	0.0811206	[2, 2]	-0.557933
chrXI	2569276	0.0970269	0.0811206	[2, 2]	-0.557925
chrX	7077610	0.0970269	0.0811206	[2, 2]	-0.55772
chrIV	12812540	0.0970269	0.0811206	[2, 2]	-0.557464
chrVI	2542838	0.0970269	0.0811206	[2, 2]	-0.557233
chrI	18455308	0.0970269	0.0811206	[2, 2]	-0.5571
chrXII	9523142	0.0970269	0.0811206	[2, 2]	-0.5571
chrII	75445	0.0970269	0.0811206	[2, 2]	-0.556915
chrIII	11093893	0.0970269	0.0811206	[2, 2]	-0.556564
chrII	425509	0.0970269	0.0811206	[2, 2]	-0.556317
chrXX	570260	0.0970269	0.0811206	[2, 2]	-0.556299
chrIII	9333735	0.0970269	0.0811206	[2, 2]	-0.555972
chrXI	7028326	0.0970269	0.0811206	[2, 2]	-0.555963
chrXX	570255	0.0970269	0.0811206	[2, 2]	-0.555748
chrXX	8056180	0.0970269	0.0811206	[2, 2]	-0.555731
chrXVIII	15738256	0.0970269	0.0811206	[2, 2]	-0.555615
chrIII	9333745	0.0970269	0.0811206	[2, 2]	-0.555396
chrIV	473056	0.0970269	0.0811206	[2, 2]	-0.555308
chrXIX	4373565	0.0970269	0.0811206	[2, 2]	-0.555216
chrXXI	11554508	0.0970269	0.0811206	[2, 2]	-0.555198
chrXIX	4373546	0.0970269	0.0811206	[2, 2]	-0.555114
chrXVIII	16033327	0.0970269	0.0811206	[2, 2]	-0.555078
chrII	23291084	0.0970269	0.0811206	[2, 2]	-0.555061
chrVII	2949825	0.0970269	0.0811206	[2, 2]	-0.554717
chrIX	18507827	0.0970269	0.0811206	[2, 2]	-0.554412
chrXIX	4373563	0.0970269	0.0811206	[2, 2]	-0.553964
chrXIII	4516273	0.0970269	0.0811206	[2, 2]	-0.553949
chrVII	5294693	0.0970269	0.0811206	[2, 2]	-0.553853
chrXVI	9613651	0.0970269	0.0811206	[2, 2]	-0.553766
chrUn	4730817	0.0970269	0.0811206	[2, 2]	-0.553682
chrVII	23841937	0.0970269	0.0811206	[2, 2]	-0.553583
chrXV	2066006	0.0970269	0.0811206	[2, 2]	-0.553133
chrVII	27051689	0.0970269	0.0811206	[2, 2]	-0.552878
chrXVI	275192	0.0970269	0.0811206	[2, 2]	-0.552857
chrXXI	2142606	0.0970269	0.0811206	[2, 2]	-0.552835
chrXVIII	15977436	0.0970269	0.0811206	[2, 2]	-0.552807
chrVI	4116463	0.0970269	0.0811206	[2, 2]	-0.552616
chrXII	1758844	0.0970269	0.0811206	[2, 2]	-0.552463
chrXIV	7940706	0.0970269	0.0811206	[2, 2]	-0.552248
chrXIX	4373551	0.0970269	0.0811206	[2, 2]	-0.552137
chrVIII	8761444	0.0970269	0.0811206	[2, 2]	-0.552026
chrXII	18047767	0.0970269	0.0811206	[2, 2]	-0.552017
chrIX	4473057	0.0970269	0.0811206	[2, 2]	-0.55197
chrXVII	2967900	0.0970269	0.0811206	[2, 2]	-0.551928
chrVI	16172106	0.0970269	0.0811206	[2, 2]	-0.551672
chrVII	13212433	0.0970269	0.0811206	[2, 2]	-0.551606
chrXIV	6543720	0.0970269	0.0811206	[2, 2]	-0.551582
chrVIII	3816854	0.0970269	0.0811206	[2, 2]	-0.551419
chrI	8032324	0.0970269	0.0811206	[2, 2]	-0.551173
chrV	4101290	0.0970269	0.0811206	[2, 2]	-0.551161
chrXX	16839864	0.0970269	0.0811206	[2, 2]	-0.551117
chrVIII	1917757	0.0970269	0.0811206	[2, 2]	-0.550997
chrXX	15422663	0.0970269	0.0811206	[2, 2]	-0.550969
chrI	13989784	0.0970269	0.0811206	[2, 2]	-0.550853
chrXX	2287736	0.0970269	0.0811206	[2, 2]	-0.550795
chrXX	17815956	0.0970269	0.0811206	[2, 2]	-0.550687
chrV	10832053	0.0970269	0.0811206	[2, 2]	-0.550441
chrXIII	8229509	0.0970269	0.0811206	[2, 2]	-0.550434
chrXI	7564813	0.0970269	0.0811206	[2, 2]	-0.55031
chrXIV	2725416	0.0970269	0.0811206	[2, 2]	-0.549107
chrV	4771925	0.0970269	0.0811206	[2, 2]	-0.548896
chrI	8032365	0.0970269	0.0811206	[2, 2]	-0.548754
chrI	8032321	0.0970269	0.0811206	[2, 2]	-0.548608
chrI	8032330	0.0970269	0.0811206	[2, 2]	-0.548608
chrUn	26428835	0.0970269	0.0811206	[2, 2]	-0.548495
chrXVII	729172	0.0970269	0.0811206	[2, 2]	-0.548326
chrV	8295115	0.0970269	0.0811206	[2, 2]	-0.548241
chrXIV	1551829	0.0970269	0.0811206	[2, 2]	-0.548126
chrXVII	386804	0.0970269	0.0811206	[2, 2]	-0.547961
chrVI	4207036	0.0970269	0.0811206	[2, 2]	-0.547835
chrXVI	7684977	0.0970269	0.0811206	[2, 2]	-0.547774
chrUn	17895447	0.0970269	0.0811206	[2, 2]	-0.547631
chrVII	10859775	0.0970269	0.0811206	[2, 2]	-0.547499
chrXII	1758889	0.0970269	0.0811206	[2, 2]	-0.547325
chrUn	44987483	0.0970269	0.0811206	[2, 2]	-0.547219
chrIV	11015372	0.0970269	0.0811206	[2, 2]	-0.547078
chrUn	18701813	0.0970269	0.0811206	[2, 2]	-0.546973
chrUn	43060978	0.0970269	0.0811206	[2, 2]	-0.546964
chrXIII	14283815	0.0970269	0.0811206	[2, 2]	-0.546841
chrII	19830413	0.0970269	0.0811206	[2, 2]	-0.546828
chrVII	2836952	0.0970269	0.0811206	[2, 2]	-0.546759
chrVIII	12532175	0.0970269	0.0811206	[2, 2]	-0.546723
chrVII	12093060	0.0970269	0.0811206	[2, 2]	-0.5466
chrXIV	1551848	0.0970269	0.0811206	[2, 2]	-0.546416
chrXXI	7533446	0.0970269	0.0811206	[2, 2]	-0.546378
chrVII	24898147	0.0970269	0.0811206	[2, 2]	-0.546091
chrVII	24898139	0.0970269	0.0811206	[2, 2]	-0.546089
chrVII	22539739	0.0970269	0.0811206	[2, 2]	-0.546051
chrVIII	1167266	0.0970269	0.0811206	[2, 2]	-0.545943
chrXIX	17544735	0.0970269	0.0811206	[2, 2]	-0.545942
chrIX	13419819	0.0970269	0.0811206	[2, 2]	-0.545595
chrV	9258752	0.0970269	0.0811206	[2, 2]	-0.545505
chrXIV	4089223	0.0970269	0.0811206	[2, 2]	-0.545218
chrXIX	12814234	0.0970269	0.0811206	[2, 2]	-0.545166
chrX	3696083	0.0970269	0.0811206	[2, 2]	-0.54479
chrI	8032300	0.0970269	0.0811206	[2, 2]	-0.544466
chrXIV	12829325	0.0970269	0.0811206	[2, 2]	-0.544348
chrVII	5881121	0.0970269	0.0811206	[2, 2]	-0.544271
chrXV	5468484	0.0970269	0.0811206	[2, 2]	-0.544042
chrIV	27376058	0.0970269	0.0811206	[2, 2]	-0.543725
chrXX	3524655	0.0970269	0.0811206	[2, 2]	-0.543476
chrI	3521186	0.0970269	0.0811206	[2, 2]	-0.54345
chrIV	13211963	0.0970269	0.0811206	[2, 2]	-0.543193
chrII	425528	0.0970269	0.0811206	[2, 2]	-0.543173
chrVII	13212399	0.0970269	0.0811206	[2, 2]	-0.542978
chrI	16656001	0.0970269	0.0811206	[2, 2]	-0.542924
chrXIV	10805131	0.0970269	0.0811206	[2, 2]	-0.542832
chrXI	8572077	0.0970269	0.0811206	[2, 2]	-0.542702
chrVII	13212451	0.0970269	0.0811206	[2, 2]	-0.542648
chrIX	5372564	0.0970269	0.0811206	[2, 2]	-0.542522
chrI	8032311	0.0970269	0.0811206	[2, 2]	-0.542509
chrIII	12573665	0.0970269	0.0811206	[2, 2]	-0.542443
chrX	14508001	0.0970269	0.0811206	[2, 2]	-0.542368
chrVI	1348970	0.0970269	0.0811206	[2, 2]	-0.542276
chrXVII	3506	0.0970269	0.0811206	[2, 2]	-0.542147
chrI	8032302	0.0970269	0.0811206	[2, 2]	-0.541885
chrIV	25862058	0.0970269	0.0811206	[2, 2]	-0.541873
chrIX	2381824	0.0970269	0.0811206	[2, 2]	-0.54145
chrI	23328940	0.0970269	0.0811206	[2, 2]	-0.54142
chrIII	11041725	0.0970269	0.0811206	[2, 2]	-0.541378
chrIV	28551103	0.0970269	0.0811206	[2, 2]	-0.541237
chrXI	2341552	0.0970269	0.0811206	[2, 2]	-0.541088
chrXIII	6466589	0.0970269	0.0811206	[2, 2]	-0.541019
chrXX	570220	0.0970269	0.0811206	[2, 2]	-0.541019
chrXVIII	2512217	0.0970269	0.0811206	[2, 2]	-0.540487
chrXVII	3508	0.0970269	0.0811206	[2, 2]	-0.540465
chrXXI	3041589	0.0970269	0.0811206	[2, 2]	-0.540258
chrVIII	19299548	0.0970269	0.0811206	[2, 2]	-0.540254
chrX	15189002	0.0970269	0.0811206	[2, 2]	-0.540175
chrIII	13015044	0.0970269	0.0811206	[2, 2]	-0.539897
chrI	3404713	0.0970269	0.0811206	[2, 2]	-0.539615
chrVI	1343805	0.0970269	0.0811206	[2, 2]	-0.539524
chrVII	13212437	0.0970269	0.0811206	[2, 2]	-0.539361
chrUn	33389799	0.0970269	0.0811206	[2, 2]	-0.539308
chrI	8032297	0.0970269	0.0811206	[2, 2]	-0.539029
chrXVIII	4468121	0.0970269	0.0811206	[2, 2]	-0.538993
chrVIII	3233737	0.0970269	0.0811206	[2, 2]	-0.538884
chrXVI	265656	0.0970269	0.0811206	[2, 2]	-0.538502
chrIII	947272	0.0970269	0.0811206	[2, 2]	-0.538093
chrUn	18554216	0.0970269	0.0811206	[2, 2]	-0.538078
chrXXI	9410856	0.0970269	0.0811206	[2, 2]	-0.537995
chrVII	13212426	0.0970269	0.0811206	[2, 2]	-0.537991
chrI	7423548	0.0970269	0.0811206	[2, 2]	-0.537937
chrXIV	12190725	0.0970269	0.0811206	[2, 2]	-0.537929
chrIV	2726635	0.0970269	0.0811206	[2, 2]	-0.537678
chrI	1915860	0.0970269	0.0811206	[2, 2]	-0.53765
chrIV	6289075	0.0970269	0.0811206	[2, 2]	-0.537622
chrUn	68682	0.0970269	0.0811206	[2, 2]	-0.537335
chrXXI	10759007	0.0970269	0.0811206	[2, 2]	-0.537296
chrXIII	17479053	0.0970269	0.0811206	[2, 2]	-0.537209
chrVIII	11494437	0.0970269	0.0811206	[2, 2]	-0.537039
chrIX	10228248	0.0970269	0.0811206	[2, 2]	-0.536491
chrXIII	12658101	0.0970269	0.0811206	[2, 2]	-0.53607
chrUn	36534602	0.0970269	0.0811206	[2, 2]	-0.535825
chrIII	13160274	0.0970269	0.0811206	[2, 2]	-0.535758
chrXVII	3510	0.0970269	0.0811206	[2, 2]	-0.53562
chrI	4239026	0.0970269	0.0811206	[2, 2]	-0.535558
chrXV	2697865	0.0970269	0.0811206	[2, 2]	-0.535512
chrII	16997712	0.0970269	0.0811206	[2, 2]	-0.535359
chrUn	36794405	0.0970269	0.0811206	[2, 2]	-0.535233
chrXII	2085595	0.0970269	0.0811206	[2, 2]	-0.535191
chrXXI	9996488	0.0970269	0.0811206	[2, 2]	-0.535184
chrXII	14067051	0.0970269	0.0811206	[2, 2]	-0.535119
chrII	20160939	0.0970269	0.0811206	[2, 2]	-0.534869
chrII	3760551	0.0970269	0.0811206	[2, 2]	-0.534864
chrIV	31497242	0.0970269	0.0811206	[2, 2]	-0.53481
chrXII	6213819	0.0970269	0.0811206	[2, 2]	-0.534619
chrXX	19477005	0.0970269	0.0811206	[2, 2]	-0.534596
chrX	770144	0.0970269	0.0811206	[2, 2]	-0.534559
chrII	17898219	0.0970269	0.0811206	[2, 2]	-0.534469
chrX	3013461	0.0970269	0.0811206	[2, 2]	-0.534354
chrII	16502552	0.0970269	0.0811206	[2, 2]	-0.534321
chrIII	16042652	0.0970269	0.0811206	[2, 2]	-0.534163
chrV	1287092	0.0970269	0.0811206	[2, 2]	-0.53414
chrVI	5630777	0.0970269	0.0811206	[2, 2]	-0.533931
chrXI	8563828	0.0970269	0.0811206	[2, 2]	-0.533898
chrXVII	3498	0.0970269	0.0811206	[2, 2]	-0.533843
chrUn	14985707	0.0970269	0.0811206	[2, 2]	-0.533779
chrXIX	17715719	0.0970269	0.0811206	[2, 2]	-0.533771
chrI	19378761	0.0970269	0.0811206	[2, 2]	-0.5337
chrXV	3483491	0.0970269	0.0811206	[2, 2]	-0.533261
chrXVI	16831820	0.0970269	0.0811206	[2, 2]	-0.533067
chrIV	28551082	0.0970269	0.0811206	[2, 2]	-0.53298
chrUn	18812426	0.0970269	0.0811206	[2, 2]	-0.532928
chrI	16243778	0.0970269	0.0811206	[2, 2]	-0.532596
chrXVIII	12285834	0.0970269	0.0811206	[2, 2]	-0.532356
chrUn	22221841	0.0970269	0.0811206	[2, 2]	-0.532119
chrUn	15246803	0.0970269	0.0811206	[2, 2]	-0.532047
chrXIX	5004486	0.0970269	0.0811206	[2, 2]	-0.531846
chrI	20739830	0.0970269	0.0811206	[2, 2]	-0.531719
chrXVII	3475	0.0970269	0.0811206	[2, 2]	-0.531699
chrXIX	17715706	0.0970269	0.0811206	[2, 2]	-0.531471
chrUn	18420519	0.0970269	0.0811206	[2, 2]	-0.53134
chrXII	3636080	0.0970269	0.0811206	[2, 2]	-0.53114
chrUn	34350765	0.0970269	0.0811206	[2, 2]	-0.531096
chrIII	13964727	0.0970269	0.0811206	[2, 2]	-0.530901
chrXVI	7719022	0.0970269	0.0811206	[2, 2]	-0.530887
chrII	3366022	0.0970269	0.0811206	[2, 2]	-0.530685
chrXIII	17815635	0.0970269	0.0811206	[2, 2]	-0.530555
chrXV	15735381	0.0970269	0.0811206	[2, 2]	-0.530521
chrXVIII	10277045	0.0970269	0.0811206	[2, 2]	-0.530423
chrVIII	3163263	0.0970269	0.0811206	[2, 2]	-0.530234
chrIII	2261331	0.0970269	0.0811206	[2, 2]	-0.530175
chrXV	504362	0.0970269	0.0811206	[2, 2]	-0.530043
chrX	1271568	0.0970269	0.0811206	[2, 2]	-0.529984
chrV	10520385	0.0970269	0.0811206	[2, 2]	-0.529937
chrIV	6467171	0.0970269	0.0811206	[2, 2]	-0.529932
chrXV	4429311	0.0970269	0.0811206	[2, 2]	-0.529885
chrI	3083939	0.0970269	0.0811206	[2, 2]	-0.52961
chrI	20907583	0.0970269	0.0811206	[2, 2]	-0.529418
chrI	16833459	0.0970269	0.0811206	[2, 2]	-0.529396
chrIV	2726627	0.0970269	0.0811206	[2, 2]	-0.529386
chrXIII	17611437	0.0970269	0.0811206	[2, 2]	-0.52937
chrVIII	13854346	0.0970269	0.0811206	[2, 2]	-0.528757
chrV	7962845	0.0970269	0.0811206	[2, 2]	-0.528482
chrXX	17504386	0.0970269	0.0811206	[2, 2]	-0.528324
chrXV	1350596	0.0970269	0.0811206	[2, 2]	-0.528248
chrI	23725053	0.0970269	0.0811206	[2, 2]	-0.528153
chrUn	32210179	0.0970269	0.0811206	[2, 2]	-0.52792
chrXV	12251941	0.0970269	0.0811206	[2, 2]	-0.52792
chrXVII	13770678	0.0970269	0.0811206	[2, 2]	-0.527788
chrUn	33402052	0.0970269	0.0811206	[2, 2]	-0.527777
chrXII	14067062	0.0970269	0.0811206	[2, 2]	-0.527687
chrI	196385	0.0970269	0.0811206	[2, 2]	-0.52733
chrXVIII	14444067	0.0970269	0.0811206	[2, 2]	-0.527284
chrX	12765473	0.0970269	0.0811206	[2, 2]	-0.527232
chrXX	8905190	0.0970269	0.0811206	[2, 2]	-0.527214
chrXII	14311229	0.0970269	0.0811206	[2, 2]	-0.527182
chrUn	54568322	0.0970269	0.0811206	[2, 2]	-0.527076
chrUn	25641763	0.0970269	0.0811206	[2, 2]	-0.526945
chrVIII	516870	0.0970269	0.0811206	[2, 2]	-0.526928
chrXIII	9485428	0.0970269	0.0811206	[2, 2]	-0.526919
chrI	2670804	0.0970269	0.0811206	[2, 2]	-0.526837
chrII	17431863	0.0970269	0.0811206	[2, 2]	-0.52664
chrX	6890417	0.0970269	0.0811206	[2, 2]	-0.52654
chrXVIII	6065866	0.0970269	0.0811206	[2, 2]	-0.526539
chrVI	2672352	0.0970269	0.0811206	[2, 2]	-0.526482
chrUn	5882665	0.0970269	0.0811206	[2, 2]	-0.526407
chrIV	28813513	0.0970269	0.0811206	[2, 2]	-0.52631
chrV	1733979	0.0970269	0.0811206	[2, 2]	-0.526245
chrXIV	3257610	0.0970269	0.0811206	[2, 2]	-0.526218
chrUn	16102442	0.0970269	0.0811206	[2, 2]	-0.5262
chrXII	2515201	0.0970269	0.0811206	[2, 2]	-0.526045
chrXX	16839840	0.0970269	0.0811206	[2, 2]	-0.525891
chrIV	12797189	0.0970269	0.0811206	[2, 2]	-0.525609
chrVI	2905997	0.0970269	0.0811206	[2, 2]	-0.525547
chrX	291465	0.0970269	0.0811206	[2, 2]	-0.525543
chrXIX	15179248	0.0970269	0.0811206	[2, 2]	-0.525538
chrXVII	6633855	0.0970269	0.0811206	[2, 2]	-0.525526
chrX	1384281	0.0970269	0.0811206	[2, 2]	-0.525249
chrIII	16042617	0.0970269	0.0811206	[2, 2]	-0.524968
chrXVI	1800153	0.0970269	0.0811206	[2, 2]	-0.524962
chrXII	1758820	0.0970269	0.0811206	[2, 2]	-0.524911
chrXIV	12808839	0.0970269	0.0811206	[2, 2]	-0.524911
chrVI	12241232	0.0970269	0.0811206	[2, 2]	-0.524895
chrI	10262836	0.0970269	0.0811206	[2, 2]	-0.524877
chrXIII	15259892	0.0970269	0.0811206	[2, 2]	-0.52479
chrXXI	5121048	0.0970269	0.0811206	[2, 2]	-0.52478
chrIII	9186438	0.0970269	0.0811206	[2, 2]	-0.524765
chrXIII	3701166	0.0970269	0.0811206	[2, 2]	-0.524651
chrXIX	18678554	0.0970269	0.0811206	[2, 2]	-0.524593
chrXVIII	15708332	0.0970269	0.0811206	[2, 2]	-0.524551
chrUn	36623005	0.0970269	0.0811206	[2, 2]	-0.524382
chrXVII	12602333	0.0970269	0.0811206	[2, 2]	-0.524366
chrUn	54695365	0.0970269	0.0811206	[2, 2]	-0.52435
chrXI	4612387	0.0970269	0.0811206	[2, 2]	-0.524269
chrVIII	3520220	0.0970269	0.0811206	[2, 2]	-0.524103
chrXVI	16710324	0.0970269	0.0811206	[2, 2]	-0.523954
chrXII	1758829	0.0970269	0.0811206	[2, 2]	-0.523867
chrUn	21216030	0.0970269	0.0811206	[2, 2]	-0.523839
chrXIV	9288098	0.0970269	0.0811206	[2, 2]	-0.523824
chrUn	967250	0.0970269	0.0811206	[2, 2]	-0.523795
chrUn	15953258	0.0970269	0.0811206	[2, 2]	-0.523424
chrUn	10607949	0.0970269	0.0811206	[2, 2]	-0.523325
chrXII	643437	0.0970269	0.0811206	[2, 2]	-0.523016
chrXIII	19251663	0.0970269	0.0811206	[2, 2]	-0.522925
chrIV	30047230	0.0970269	0.0811206	[2, 2]	-0.522763
chrUn	31513124	0.0970269	0.0811206	[2, 2]	-0.522716
chrXX	2656541	0.0970269	0.0811206	[2, 2]	-0.522449
chrXI	10198051	0.0970269	0.0811206	[2, 2]	-0.52237
chrXVII	3437625	0.0970269	0.0811206	[2, 2]	-0.522248
chrXV	8300669	0.0970269	0.0811206	[2, 2]	-0.522197
chrVI	16501999	0.0970269	0.0811206	[2, 2]	-0.521687
chrXIX	14490667	0.0970269	0.0811206	[2, 2]	-0.521592
chrXVI	1800156	0.0970269	0.0811206	[2, 2]	-0.521573
chrXVI	16610696	0.0970269	0.0811206	[2, 2]	-0.521491
chrXIII	12658055	0.0970269	0.0811206	[2, 2]	-0.521406
chrUn	42238765	0.0970269	0.0811206	[2, 2]	-0.521327
chrIII	13014939	0.0970269	0.0811206	[2, 2]	-0.521281
chrXV	11188355	0.0970269	0.0811206	[2, 2]	-0.521179
chrV	5192904	0.0970269	0.0811206	[2, 2]	-0.521144
chrXIV	14772717	0.0970269	0.0811206	[2, 2]	-0.520996
chrXVI	16244141	0.0970269	0.0811206	[2, 2]	-0.52086
chrI	16655987	0.0970269	0.0811206	[2, 2]	-0.520838
chrXII	14917796	0.0970269	0.0811206	[2, 2]	-0.520714
chrXIX	13815539	0.0970269	0.0811206	[2, 2]	-0.520499
chrVIII	12953833	0.0970269	0.0811206	[2, 2]	-0.520446
chrXVII	11820789	0.0970269	0.0811206	[2, 2]	-0.520422
chrXX	16839835	0.0970269	0.0811206	[2, 2]	-0.520357
chrI	5834351	0.0970269	0.0811206	[2, 2]	-0.520351
chrUn	54695359	0.0970269	0.0811206	[2, 2]	-0.520325
chrXI	11587183	0.0970269	0.0811206	[2, 2]	-0.520243
chrIV	31531053	0.0970269	0.0811206	[2, 2]	-0.519777
chrUn	5395906	0.0970269	0.0811206	[2, 2]	-0.519773
chrXIII	18677760	0.0970269	0.0811206	[2, 2]	-0.519695
chrXVII	11572859	0.0970269	0.0811206	[2, 2]	-0.519675
chrVIII	14357588	0.0970269	0.0811206	[2, 2]	-0.51953
chrXX	2287740	0.0970269	0.0811206	[2, 2]	-0.519426
chrIX	2086392	0.0970269	0.0811206	[2, 2]	-0.519281
chrXVII	3140956	0.0970269	0.0811206	[2, 2]	-0.519136
chrXII	13024800	0.0970269	0.0811206	[2, 2]	-0.519089
chrXVIII	13366537	0.0970269	0.0811206	[2, 2]	-0.51907
chrXV	12238515	0.0970269	0.0811206	[2, 2]	-0.518972
chrX	3022113	0.0970269	0.0811206	[2, 2]	-0.518821
chrXV	3647831	0.0970269	0.0811206	[2, 2]	-0.518808
chrV	9805321	0.0970269	0.0811206	[2, 2]	-0.518591
chrXXI	10001606	0.0970269	0.0811206	[2, 2]	-0.518562
chrII	5630136	0.0970269	0.0811206	[2, 2]	-0.518499
chrVII	1139922	0.0970269	0.0811206	[2, 2]	-0.518471
chrUn	52492304	0.0970269	0.0811206	[2, 2]	-0.518264
chrVII	7422505	0.0970269	0.0811206	[2, 2]	-0.518059
chrVII	10196633	0.0970269	0.0811206	[2, 2]	-0.518034
chrVI	5380859	0.0970269	0.0811206	[2, 2]	-0.517679
chrXXI	11361555	0.0970269	0.0811206	[2, 2]	-0.51746
chrUn	27149544	0.0970269	0.0811206	[2, 2]	-0.517071
chrXVI	13155123	0.0970269	0.0811206	[2, 2]	-0.516961
chrVI	17024468	0.0970269	0.0811206	[2, 2]	-0.516941
chrIV	19913286	0.0970269	0.0811206	[2, 2]	-0.516818
chrVII	6513546	0.0970269	0.0811206	[2, 2]	-0.516814
chrVI	15237127	0.0970269	0.0811206	[2, 2]	-0.51671
chrIII	13643937	0.0970269	0.0811206	[2, 2]	-0.516703
chrXII	16210230	0.0970269	0.0811206	[2, 2]	-0.51661
chrVII	24896110	0.0970269	0.0811206	[2, 2]	-0.516473
chrUn	51037618	0.0970269	0.0811206	[2, 2]	-0.516376
chrVII	5115816	0.0970269	0.0811206	[2, 2]	-0.51634
chrXX	13983121	0.0970269	0.0811206	[2, 2]	-0.516293
chrVIII	1791264	0.0970269	0.0811206	[2, 2]	-0.515952
chrXI	8041629	0.0970269	0.0811206	[2, 2]	-0.515647
chrXVIII	1640118	0.0970269	0.0811206	[2, 2]	-0.515626
chrI	25414357	0.0970269	0.0811206	[2, 2]	-0.515476
chrXVI	5147077	0.0970269	0.0811206	[2, 2]	-0.515301
chrXVI	9613624	0.0970269	0.0811206	[2, 2]	-0.515119
chrVIII	15081936	0.0970269	0.0811206	[2, 2]	-0.514882
chrXIX	2614877	0.0970269	0.0811206	[2, 2]	-0.514543
chrXI	352487	0.0970269	0.0811206	[2, 2]	-0.514304
chrXII	10362954	0.0970269	0.0811206	[2, 2]	-0.514202
chrIV	2114380	0.0970269	0.0811206	[2, 2]	-0.513926
chrUn	26453932	0.0970269	0.0811206	[2, 2]	-0.513915
chrI	15009407	0.0970269	0.0811206	[2, 2]	-0.513778
chrVII	25875993	0.0970269	0.0811206	[2, 2]	-0.513605
chrXVIII	3443675	0.0970269	0.0811206	[2, 2]	-0.513559
chrVIII	18723671	0.0970269	0.0811206	[2, 2]	-0.513523
chrV	3764977	0.0970269	0.0811206	[2, 2]	-0.51345
chrUn	54695407	0.0970269	0.0811206	[2, 2]	-0.513411
chrUn	21895055	0.0970269	0.0811206	[2, 2]	-0.513392
chrXI	14762	0.0970269	0.0811206	[2, 2]	-0.513223
chrIX	14280439	0.0970269	0.0811206	[2, 2]	-0.512858
chrII	21574177	0.0970269	0.0811206	[2, 2]	-0.512791
chrIX	7324051	0.0970269	0.0811206	[2, 2]	-0.512524
chrXVI	10937541	0.0970269	0.0811206	[2, 2]	-0.512464
chrXXI	2349943	0.0970269	0.0811206	[2, 2]	-0.512333
chrXXI	4053109	0.0970269	0.0811206	[2, 2]	-0.512166
chrXVI	1503966	0.0970269	0.0811206	[2, 2]	-0.511674
chrVI	14289411	0.0970269	0.0811206	[2, 2]	-0.510948
chrIV	19337066	0.0970269	0.0811206	[2, 2]	-0.510559
chrIV	15026683	0.0970269	0.0811206	[2, 2]	-0.510551
chrUn	42820133	0.0970269	0.0811206	[2, 2]	-0.510407
chrVIII	2361559	0.0970269	0.0811206	[2, 2]	-0.510313
chrVI	9300869	0.0970269	0.0811206	[2, 2]	-0.510282
chrXV	2771726	0.0970269	0.0811206	[2, 2]	-0.510258
chrVI	13636108	0.0970269	0.0811206	[2, 2]	-0.510141
chrVI	8881710	0.0970269	0.0811206	[2, 2]	-0.509988
chrIII	549169	0.0970269	0.0811206	[2, 2]	-0.509809
chrVI	1284517	0.0970269	0.0811206	[2, 2]	-0.509747
chrII	23263574	0.0970269	0.0811206	[2, 2]	-0.509409
chrI	16035680	0.0970269	0.0811206	[2, 2]	-0.509383
chrIV	21924382	0.0970269	0.0811206	[2, 2]	-0.509368
chrXX	8364236	0.0970269	0.0811206	[2, 2]	-0.50926
chrVII	9127456	0.0970269	0.0811206	[2, 2]	-0.509226
chrVII	24328958	0.0970269	0.0811206	[2, 2]	-0.509046
chrX	3365597	0.0970269	0.0811206	[2, 2]	-0.508854
chrXII	7055013	0.0970269	0.0811206	[2, 2]	-0.508652
chrXVI	5503483	0.0970269	0.0811206	[2, 2]	-0.508538
chrXIII	17862212	0.0970269	0.0811206	[2, 2]	-0.508522
chrXIII	801771	0.0970269	0.0811206	[2, 2]	-0.508477
chrIII	1199636	0.0970269	0.0811206	[2, 2]	-0.508438
chrXVIII	7633536	0.0970269	0.0811206	[2, 2]	-0.508392
chrIX	8569025	0.0970269	0.0811206	[2, 2]	-0.508334
chrUn	26453950	0.0970269	0.0811206	[2, 2]	-0.508188
chrI	2021160	0.0970269	0.0811206	[2, 2]	-0.508068
chrIII	13073827	0.0970269	0.0811206	[2, 2]	-0.508008
chrIII	16042687	0.0970269	0.0811206	[2, 2]	-0.507943
chrUn	42238802	0.0970269	0.0811206	[2, 2]	-0.507882
chrUn	42238732	0.0970269	0.0811206	[2, 2]	-0.507697
chrII	19674082	0.0970269	0.0811206	[2, 2]	-0.507562
chrIX	406321	0.0970269	0.0811206	[2, 2]	-0.50697
chrXVIII	902251	0.0970269	0.0811206	[2, 2]	-0.506807
chrXIII	8415880	0.0970269	0.0811206	[2, 2]	-0.506806
chrXVII	13818419	0.0970269	0.0811206	[2, 2]	-0.506773
chrXII	14917787	0.0970269	0.0811206	[2, 2]	-0.506716
chrXX	4707088	0.0970269	0.0811206	[2, 2]	-0.506641
chrXIII	801806	0.0970269	0.0811206	[2, 2]	-0.506626
chrVIII	14631091	0.0970269	0.0811206	[2, 2]	-0.506606
chrXVIII	10902035	0.0970269	0.0811206	[2, 2]	-0.506594
chrVIII	3499330	0.0970269	0.0811206	[2, 2]	-0.506405
chrXIV	6425057	0.0970269	0.0811206	[2, 2]	-0.506392
chrXVI	16936580	0.0970269	0.0811206	[2, 2]	-0.506359
chrXVIII	12293319	0.0970269	0.0811206	[2, 2]	-0.506165
chrXX	15633527	0.0970269	0.0811206	[2, 2]	-0.506012
chrIV	4310204	0.0970269	0.0811206	[2, 2]	-0.505992
chrII	12301712	0.0970269	0.0811206	[2, 2]	-0.505861
chrII	10549680	0.0970269	0.0811206	[2, 2]	-0.505545
chrXVIII	9009399	0.0970269	0.0811206	[2, 2]	-0.505537
chrXXI	9442669	0.0970269	0.0811206	[2, 2]	-0.505329
chrIX	19998737	0.0970269	0.0811206	[2, 2]	-0.505227
chrXXI	11536488	0.0970269	0.0811206	[2, 2]	-0.505217
chrUn	12074174	0.0970269	0.0811206	[2, 2]	-0.505181
chrXXI	11536477	0.0970269	0.0811206	[2, 2]	-0.504979
chrII	906832	0.0970269	0.0811206	[2, 2]	-0.504974
chrXI	13764660	0.0970269	0.0811206	[2, 2]	-0.504705
chrI	12241854	0.0970269	0.0811206	[2, 2]	-0.504089
chrXVIII	13291407	0.0970269	0.0811206	[2, 2]	-0.503718
chrII	7258090	0.0970269	0.0811206	[2, 2]	-0.503566
chrIV	32205250	0.0970269	0.0811206	[2, 2]	-0.503496
chrIV	6404558	0.0970269	0.0811206	[2, 2]	-0.503426
chrXX	15748555	0.0970269	0.0811206	[2, 2]	-0.503169
chrXVI	7682734	0.0970269	0.0811206	[2, 2]	-0.503152
chrIX	856691	0.0970269	0.0811206	[2, 2]	-0.503034
chrUn	16630122	0.0970269	0.0811206	[2, 2]	-0.502851
chrVI	8881713	0.0970269	0.0811206	[2, 2]	-0.502511
chrUn	4432273	0.0970269	0.0811206	[2, 2]	-0.502471
chrUn	36534664	0.0970269	0.0811206	[2, 2]	-0.502349
chrXVII	9637041	0.0970269	0.0811206	[2, 2]	-0.502344
chrI	3521157	0.0970269	0.0811206	[2, 2]	-0.502176
chrUn	39947646	0.0970269	0.0811206	[2, 2]	-0.502119
chrI	18421471	0.0970269	0.0811206	[2, 2]	-0.502093
chrIII	16042683	0.0970269	0.0811206	[2, 2]	-0.501892
chrX	9648193	0.0970269	0.0811206	[2, 2]	-0.501839
chrIV	15631367	0.0970269	0.0811206	[2, 2]	-0.501655
chrVII	25174834	0.0970269	0.0811206	[2, 2]	-0.501515
chrXVIII	7633500	0.0970269	0.0811206	[2, 2]	-0.501299
chrIII	8104099	0.0970269	0.0811206	[2, 2]	-0.501162
chrXVII	5691217	0.0970269	0.0811206	[2, 2]	-0.500755
chrII	10123489	0.0970269	0.0811206	[2, 2]	-0.500642
chrXIX	18307912	0.0970269	0.0811206	[2, 2]	-0.500608
chrII	21674142	0.0970269	0.0811206	[2, 2]	-0.500361
chrXVI	6699016	0.0970269	0.0811206	[2, 2]	-0.500016
chrXIII	13990519	0.0970269	0.0811206	[2, 2]	-0.499677
chrXIX	14265613	0.0970269	0.0811206	[2, 2]	-0.499234
chrVIII	18005809	0.0970269	0.0811206	[2, 2]	-0.499103
chrUn	32495207	0.0970269	0.0811206	[2, 2]	-0.498969
chrVII	19621871	0.0970269	0.0811206	[2, 2]	-0.498967
chrI	3393250	0.0970269	0.0811206	[2, 2]	-0.498965
chrIV	19597456	0.0970269	0.0811206	[2, 2]	-0.49884
chrVII	2563342	0.0970269	0.0811206	[2, 2]	-0.498651
chrXXI	11536514	0.0970269	0.0811206	[2, 2]	-0.49855
chrXVII	3204875	0.0970269	0.0811206	[2, 2]	-0.497993
chrXIX	1073409	0.0970269	0.0811206	[2, 2]	-0.497679
chrXVII	3007067	0.0970269	0.0811206	[2, 2]	-0.497558
chrII	1025232	0.0970269	0.0811206	[2, 2]	-0.497527
chrIII	5341307	0.0970269	0.0811206	[2, 2]	-0.497423
chrXI	6441215	0.0970269	0.0811206	[2, 2]	-0.497274
chrVII	17038269	0.0970269	0.0811206	[2, 2]	-0.496968
chrIV	5145901	0.0970269	0.0811206	[2, 2]	-0.496942
chrIII	1335682	0.0970269	0.0811206	[2, 2]	-0.496846
chrXVI	9820312	0.0970269	0.0811206	[2, 2]	-0.496815
chrXVI	12715391	0.0970269	0.0811206	[2, 2]	-0.496737
chrUn	18420542	0.0970269	0.0811206	[2, 2]	-0.49664
chrIX	14280449	0.0970269	0.0811206	[2, 2]	-0.496533
chrXIX	15340608	0.0970269	0.0811206	[2, 2]	-0.496313
chrUn	47889105	0.0970269	0.0811206	[2, 2]	-0.496099
chrIV	15739089	0.0970269	0.0811206	[2, 2]	-0.496087
chrVII	7422544	0.0970269	0.0811206	[2, 2]	-0.496082
chrXVIII	9466383	0.0970269	0.0811206	[2, 2]	-0.49589
chrVII	15897748	0.0970269	0.0811206	[2, 2]	-0.49563
chrII	14316489	0.0970269	0.0811206	[2, 2]	-0.495408
chrXVII	10106678	0.0970269	0.0811206	[2, 2]	-0.495215
chrXVI	10834779	0.0970269	0.0811206	[2, 2]	-0.495171
chrXXI	10192914	0.0970269	0.0811206	[2, 2]	-0.495034
chrXI	14742553	0.0970269	0.0811206	[2, 2]	-0.495015
chrX	6870893	0.0970269	0.0811206	[2, 2]	-0.49498
chrXVII	146213	0.0970269	0.0811206	[2, 2]	-0.49474
chrUn	3565360	0.0970269	0.0811206	[2, 2]	-0.494582
chrVIII	903366	0.0970269	0.0811206	[2, 2]	-0.494221
chrVII	12318126	0.0970269	0.0811206	[2, 2]	-0.49413
chrXI	247437	0.0970269	0.0811206	[2, 2]	-0.494112
chrXVIII	3854322	0.0970269	0.0811206	[2, 2]	-0.493934
chrVI	2672360	0.0970269	0.0811206	[2, 2]	-0.493799
chrIX	19865228	0.0970269	0.0811206	[2, 2]	-0.493659
chrXII	14653538	0.0970269	0.0811206	[2, 2]	-0.493274
chrIII	15099223	0.0970269	0.0811206	[2, 2]	-0.493173
chrIX	13419773	0.0970269	0.0811206	[2, 2]	-0.492861
chrXX	16210870	0.0970269	0.0811206	[2, 2]	-0.49251
chrXVII	5401585	0.0970269	0.0811206	[2, 2]	-0.492366
chrXI	1874244	0.0970269	0.0811206	[2, 2]	-0.492166
chrVII	5307355	0.0970269	0.0811206	[2, 2]	-0.491916
chrXVI	10557383	0.0970269	0.0811206	[2, 2]	-0.491876
chrUn	4477291	0.0970269	0.0811206	[2, 2]	-0.491846
chrXII	12322094	0.0970269	0.0811206	[2, 2]	-0.491752
chrXVI	657892	0.0970269	0.0811206	[2, 2]	-0.49163
chrUn	34256684	0.0970269	0.0811206	[2, 2]	-0.491625
chrUn	2983012	0.0970269	0.0811206	[2, 2]	-0.491273
chrI	12241918	0.0970269	0.0811206	[2, 2]	-0.491259
chrI	21460049	0.0970269	0.0811206	[2, 2]	-0.491257
chrXVII	8106910	0.0970269	0.0811206	[2, 2]	-0.491128
chrXVI	17789787	0.0970269	0.0811206	[2, 2]	-0.491002
chrX	15126232	0.0970269	0.0811206	[2, 2]	-0.490908
chrVIII	3520224	0.0970269	0.0811206	[2, 2]	-0.49088
chrXV	10079330	0.0970269	0.0811206	[2, 2]	-0.490811
chrUn	36534700	0.0970269	0.0811206	[2, 2]	-0.490781
chrXVIII	16033353	0.0970269	0.0811206	[2, 2]	-0.490492
chrI	5895588	0.0970269	0.0811206	[2, 2]	-0.490433
chrXI	10687969	0.0970269	0.0811206	[2, 2]	-0.490387
chrUn	36595335	0.0970269	0.0811206	[2, 2]	-0.490326
chrXVIII	11621354	0.0970269	0.0811206	[2, 2]	-0.490192
chrXII	1806790	0.0970269	0.0811206	[2, 2]	-0.490168
chrXII	9523263	0.0970269	0.0811206	[2, 2]	-0.49008
chrUn	9759756	0.0970269	0.0811206	[2, 2]	-0.490054
chrVIII	16427798	0.0970269	0.0811206	[2, 2]	-0.489747
chrXIII	18599325	0.0970269	0.0811206	[2, 2]	-0.489701
chrX	15237645	0.0970269	0.0811206	[2, 2]	-0.48943
chrXII	18058250	0.0970269	0.0811206	[2, 2]	-0.489241
chrXVII	840842	0.0970269	0.0811206	[2, 2]	-0.488984
chrIV	15939118	0.0970269	0.0811206	[2, 2]	-0.488889
chrII	10242615	0.0970269	0.0811206	[2, 2]	-0.488885
chrIV	1982033	0.0970269	0.0811206	[2, 2]	-0.488737
chrXIII	12601404	0.0970269	0.0811206	[2, 2]	-0.488418
chrXX	8540350	0.0970269	0.0811206	[2, 2]	-0.488305
chrXIX	14669248	0.0970269	0.0811206	[2, 2]	-0.488291
chrXVII	4670278	0.0970269	0.0811206	[2, 2]	-0.488045
chrVII	12544085	0.0970269	0.0811206	[2, 2]	-0.487927
chrXIV	10064254	0.0970269	0.0811206	[2, 2]	-0.48751
chrXVI	3896368	0.0970269	0.0811206	[2, 2]	-0.487265
chrVIII	9888419	0.0970269	0.0811206	[2, 2]	-0.487212
chrXVII	11550975	0.0970269	0.0811206	[2, 2]	-0.486869
chrXIX	13815544	0.0970269	0.0811206	[2, 2]	-0.486807
chrVII	24328891	0.0970269	0.0811206	[2, 2]	-0.486645
chrIV	14640292	0.0970269	0.0811206	[2, 2]	-0.486616
chrXVIII	1639960	0.0970269	0.0811206	[2, 2]	-0.486575
chrXVI	15010951	0.0970269	0.0811206	[2, 2]	-0.48649
chrII	20167150	0.0970269	0.0811206	[2, 2]	-0.486329
chrXIII	8415868	0.0970269	0.0811206	[2, 2]	-0.486078
chrXIII	8415885	0.0970269	0.0811206	[2, 2]	-0.485938
chrXIX	15937394	0.0970269	0.0811206	[2, 2]	-0.485878
chrVI	597945	0.0970269	0.0811206	[2, 2]	-0.485786
chrXVIII	15738331	0.0970269	0.0811206	[2, 2]	-0.485672
chrXVIII	341388	0.0970269	0.0811206	[2, 2]	-0.485419
chrII	22873438	0.0970269	0.0811206	[2, 2]	-0.485353
chrXVIII	16033343	0.0970269	0.0811206	[2, 2]	-0.48527
chrXIII	16431204	0.0970269	0.0811206	[2, 2]	-0.485041
chrX	14683604	0.0970269	0.0811206	[2, 2]	-0.484941
chrXII	4805544	0.0970269	0.0811206	[2, 2]	-0.484937
chrII	12511467	0.0970269	0.0811206	[2, 2]	-0.484728
chrXIII	11257573	0.0970269	0.0811206	[2, 2]	-0.484623
chrXIX	13517513	0.0970269	0.0811206	[2, 2]	-0.484409
chrUn	16994583	0.0970269	0.0811206	[2, 2]	-0.484305
chrXX	1549155	0.0970269	0.0811206	[2, 2]	-0.484007
chrUn	39330881	0.0970269	0.0811206	[2, 2]	-0.483956
chrXIII	15259839	0.0970269	0.0811206	[2, 2]	-0.483705
chrI	2021195	0.0970269	0.0811206	[2, 2]	-0.483548
chrXXI	11361584	0.0970269	0.0811206	[2, 2]	-0.483418
chrUn	15745404	0.0970269	0.0811206	[2, 2]	-0.483085
chrVII	25830723	0.0970269	0.0811206	[2, 2]	-0.48306
chrXX	17815976	0.0970269	0.0811206	[2, 2]	-0.482897
chrVII	4496991	0.0970269	0.0811206	[2, 2]	-0.482656
chrUn	49325192	0.0970269	0.0811206	[2, 2]	-0.482505
chrIX	5665205	0.0970269	0.0811206	[2, 2]	-0.482298
chrUn	19834219	0.0970269	0.0811206	[2, 2]	-0.48229
chrIX	8324051	0.0970269	0.0811206	[2, 2]	-0.482271
chrUn	6551239	0.0970269	0.0811206	[2, 2]	-0.482012
chrXIX	12091174	0.0970269	0.0811206	[2, 2]	-0.481988
chrXIII	18087473	0.0970269	0.0811206	[2, 2]	-0.481878
chrV	8119047	0.0970269	0.0811206	[2, 2]	-0.481721
chrII	21507513	0.0970269	0.0811206	[2, 2]	-0.481558
chrUn	17436718	0.0970269	0.0811206	[2, 2]	-0.481546
chrXII	2515301	0.0970269	0.0811206	[2, 2]	-0.481197
chrXVIII	1640114	0.0970269	0.0811206	[2, 2]	-0.481027
chrVI	597949	0.0970269	0.0811206	[2, 2]	-0.480868
chrXV	7791872	0.0970269	0.0811206	[2, 2]	-0.480655
chrXIV	8135076	0.0970269	0.0811206	[2, 2]	-0.480599
chrXVIII	4905333	0.0970269	0.0811206	[2, 2]	-0.480299
chrXII	14458812	0.0970269	0.0811206	[2, 2]	-0.480281
chrXX	1879376	0.0970269	0.0811206	[2, 2]	-0.480193
chrXVI	12715370	0.0970269	0.0811206	[2, 2]	-0.480176
chrXV	13162855	0.0970269	0.0811206	[2, 2]	-0.47986
chrXVI	5503429	0.0970269	0.0811206	[2, 2]	-0.47986
chrXII	15542618	0.0970269	0.0811206	[2, 2]	-0.47973
chrVII	8135082	0.0970269	0.0811206	[2, 2]	-0.479646
chrII	23254165	0.0970269	0.0811206	[2, 2]	-0.479596
chrXI	5894219	0.0970269	0.0811206	[2, 2]	-0.479406
chrII	14080822	0.0970269	0.0811206	[2, 2]	-0.479246
chrXI	11996426	0.0970269	0.0811206	[2, 2]	-0.479138
chrVII	6606960	0.0970269	0.0811206	[2, 2]	-0.479133
chrXV	2385154	0.0970269	0.0811206	[2, 2]	-0.479127
chrUn	3714222	0.0970269	0.0811206	[2, 2]	-0.479066
chrVII	25174694	0.0970269	0.0811206	[2, 2]	-0.479045
chrIII	5041815	0.0970269	0.0811206	[2, 2]	-0.478948
chrII	18021272	0.0970269	0.0811206	[2, 2]	-0.478807
chrVII	5307340	0.0970269	0.0811206	[2, 2]	-0.478249
chrXVII	1063355	0.0970269	0.0811206	[2, 2]	-0.47807
chrIX	19588029	0.0970269	0.0811206	[2, 2]	-0.477604
chrI	5895586	0.0970269	0.0811206	[2, 2]	-0.477115
chrXI	352485	0.0970269	0.0811206	[2, 2]	-0.476945
chrVII	6513538	0.0970269	0.0811206	[2, 2]	-0.476861
chrX	12765454	0.0970269	0.0811206	[2, 2]	-0.476853
chrXVIII	341382	0.0970269	0.0811206	[2, 2]	-0.475996
chrXI	2339934	0.0970269	0.0811206	[2, 2]	-0.475977
chrVI	12928518	0.0970269	0.0811206	[2, 2]	-0.475964
chrUn	21148011	0.0970269	0.0811206	[2, 2]	-0.475709
chrXV	14080697	0.0970269	0.0811206	[2, 2]	-0.475649
chrUn	19493040	0.0970269	0.0811206	[2, 2]	-0.47555
chrXI	11360803	0.0970269	0.0811206	[2, 2]	-0.475247
chrXV	6365838	0.0970269	0.0811206	[2, 2]	-0.475106
chrIII	10878227	0.0970269	0.0811206	[2, 2]	-0.474519
chrXXI	10031292	0.0970269	0.0811206	[2, 2]	-0.474279
chrIX	10958273	0.0970269	0.0811206	[2, 2]	-0.474185
chrXIII	5877819	0.0970269	0.0811206	[2, 2]	-0.474148
chrXV	13393866	0.0970269	0.0811206	[2, 2]	-0.473996
chrXVII	12008228	0.0970269	0.0811206	[2, 2]	-0.473954
chrIX	19023697	0.0970269	0.0811206	[2, 2]	-0.473781
chrXIX	9252958	0.0970269	0.0811206	[2, 2]	-0.473708
chrXVI	14299950	0.0970269	0.0811206	[2, 2]	-0.473505
chrX	10033062	0.0970269	0.0811206	[2, 2]	-0.473501
chrIV	8384569	0.0970269	0.0811206	[2, 2]	-0.4735
chrI	18165230	0.0970269	0.0811206	[2, 2]	-0.473414
chrI	10529932	0.0970269	0.0811206	[2, 2]	-0.473181
chrXIII	4663208	0.0970269	0.0811206	[2, 2]	-0.473181
chrUn	10321569	0.0970269	0.0811206	[2, 2]	-0.473086
chrX	12447285	0.0970269	0.0811206	[2, 2]	-0.472903
chrXIV	4873203	0.0970269	0.0811206	[2, 2]	-0.472839
chrXIII	16016249	0.0970269	0.0811206	[2, 2]	-0.472796
chrXIII	4583762	0.0970269	0.0811206	[2, 2]	-0.472304
chrXI	10044608	0.0970269	0.0811206	[2, 2]	-0.472252
chrUn	24009276	0.0970269	0.0811206	[2, 2]	-0.471728
chrV	10421639	0.0970269	0.0811206	[2, 2]	-0.471615
chrUn	42238805	0.0970269	0.0811206	[2, 2]	-0.471244
chrUn	7122361	0.0970269	0.0811206	[2, 2]	-0.471161
chrX	8687751	0.0970269	0.0811206	[2, 2]	-0.47076
chrXII	11316242	0.0970269	0.0811206	[2, 2]	-0.470488
chrXVII	6412446	0.0970269	0.0811206	[2, 2]	-0.470418
chrX	11384987	0.0970269	0.0811206	[2, 2]	-0.470301
chrXXI	3874700	0.0970269	0.0811206	[2, 2]	-0.470195
chrIX	17526026	0.0970269	0.0811206	[2, 2]	-0.47016
chrVII	2563312	0.0970269	0.0811206	[2, 2]	-0.470088
chrXIX	1448062	0.0970269	0.0811206	[2, 2]	-0.469948
chrXIV	6032025	0.0970269	0.0811206	[2, 2]	-0.46962
chrVIII	16871161	0.0970269	0.0811206	[2, 2]	-0.469598
chrXVIII	13493533	0.0970269	0.0811206	[2, 2]	-0.469581
chrII	12299168	0.0970269	0.0811206	[2, 2]	-0.469521
chrXVIII	1122462	0.0970269	0.0811206	[2, 2]	-0.469484
chrXX	16596164	0.0970269	0.0811206	[2, 2]	-0.469378
chrV	5162358	0.0970269	0.0811206	[2, 2]	-0.469373
chrIV	328245	0.0970269	0.0811206	[2, 2]	-0.469344
chrXVIII	3311300	0.0970269	0.0811206	[2, 2]	-0.469212
chrVII	8135104	0.0970269	0.0811206	[2, 2]	-0.46906
chrVIII	12819503	0.0970269	0.0811206	[2, 2]	-0.469054
chrUn	10801097	0.0970269	0.0811206	[2, 2]	-0.468966
chrVI	16337637	0.0970269	0.0811206	[2, 2]	-0.468922
chrXIII	18893526	0.0970269	0.0811206	[2, 2]	-0.46868
chrII	18007893	0.0970269	0.0811206	[2, 2]	-0.468506
chrIII	7498740	0.0970269	0.0811206	[2, 2]	-0.468341
chrUn	18100625	0.0970269	0.0811206	[2, 2]	-0.468233
chrUn	38858837	0.0970269	0.0811206	[2, 2]	-0.468202
chrUn	5395855	0.0970269	0.0811206	[2, 2]	-0.46801
chrXIII	17477173	0.0970269	0.0811206	[2, 2]	-0.467912
chrXVI	17411856	0.0970269	0.0811206	[2, 2]	-0.467652
chrIX	7940602	0.0970269	0.0811206	[2, 2]	-0.467642
chrIV	10884970	0.0970269	0.0811206	[2, 2]	-0.467256
chrVII	855351	0.0970269	0.0811206	[2, 2]	-0.466887
chrXX	5849086	0.0970269	0.0811206	[2, 2]	-0.466767
chrXIII	16431234	0.0970269	0.0811206	[2, 2]	-0.466756
chrUn	28248461	0.0970269	0.0811206	[2, 2]	-0.466342
chrIX	19998735	0.0970269	0.0811206	[2, 2]	-0.46593
chrI	24264300	0.0970269	0.0811206	[2, 2]	-0.465575
chrV	5192921	0.0970269	0.0811206	[2, 2]	-0.465469
chrXIII	8415805	0.0970269	0.0811206	[2, 2]	-0.465356
chrUn	10321598	0.0970269	0.0811206	[2, 2]	-0.465263
chrIV	5868271	0.0970269	0.0811206	[2, 2]	-0.465176
chrIX	14280451	0.0970269	0.0811206	[2, 2]	-0.465137
chrUn	2983009	0.0970269	0.0811206	[2, 2]	-0.464514
chrI	4304777	0.0970269	0.0811206	[2, 2]	-0.464431
chrXIII	13761906	0.0970269	0.0811206	[2, 2]	-0.464353
chrII	15101461	0.0970269	0.0811206	[2, 2]	-0.464266
chrIV	4419962	0.0970269	0.0811206	[2, 2]	-0.464224
chrUn	12886291	0.0970269	0.0811206	[2, 2]	-0.464208
chrVII	23298724	0.0970269	0.0811206	[2, 2]	-0.464046
chrII	2710651	0.0970269	0.0811206	[2, 2]	-0.46393
chrXI	9708216	0.0970269	0.0811206	[2, 2]	-0.463894
chrVII	13317890	0.0970269	0.0811206	[2, 2]	-0.463751
chrIX	2166095	0.0970269	0.0811206	[2, 2]	-0.463652
chrUn	50241802	0.0970269	0.0811206	[2, 2]	-0.463575
chrIX	13240165	0.0970269	0.0811206	[2, 2]	-0.463536
chrXI	12849157	0.0970269	0.0811206	[2, 2]	-0.463344
chrUn	38858858	0.0970269	0.0811206	[2, 2]	-0.463159
chrXI	6057737	0.0970269	0.0811206	[2, 2]	-0.463074
chrVII	3318415	0.0970269	0.0811206	[2, 2]	-0.462821
chrXIV	8378667	0.0970269	0.0811206	[2, 2]	-0.462687
chrV	9625310	0.0970269	0.0811206	[2, 2]	-0.462619
chrXX	16159579	0.0970269	0.0811206	[2, 2]	-0.462474
chrIX	19019078	0.0970269	0.0811206	[2, 2]	-0.462341
chrI	25156200	0.0970269	0.0811206	[2, 2]	-0.462208
chrXVII	2029145	0.0970269	0.0811206	[2, 2]	-0.462072
chrXVI	1570419	0.0970269	0.0811206	[2, 2]	-0.461957
chrV	6319655	0.0970269	0.0811206	[2, 2]	-0.461871
chrXII	8965799	0.0970269	0.0811206	[2, 2]	-0.461812
chrVI	6099082	0.0970269	0.0811206	[2, 2]	-0.461771
chrIV	2114444	0.0970269	0.0811206	[2, 2]	-0.461666
chrUn	51910655	0.0970269	0.0811206	[2, 2]	-0.461505
chrVII	8470161	0.0970269	0.0811206	[2, 2]	-0.461318
chrXII	16877924	0.0970269	0.0811206	[2, 2]	-0.461299
chrVIII	10546247	0.0970269	0.0811206	[2, 2]	-0.461212
chrXX	2656502	0.0970269	0.0811206	[2, 2]	-0.461184
chrVI	4850017	0.0970269	0.0811206	[2, 2]	-0.461138
chrI	22122331	0.0970269	0.0811206	[2, 2]	-0.461123
chrIV	16238764	0.0970269	0.0811206	[2, 2]	-0.461056
chrXII	13703189	0.0970269	0.0811206	[2, 2]	-0.460728
chrIII	494511	0.0970269	0.0811206	[2, 2]	-0.460431
chrVI	13635991	0.0970269	0.0811206	[2, 2]	-0.460125
chrXIV	13709801	0.0970269	0.0811206	[2, 2]	-0.46005
chrXVI	13900420	0.0970269	0.0811206	[2, 2]	-0.459996
chrXI	16296832	0.0970269	0.0811206	[2, 2]	-0.459963
chrXIV	8516701	0.0970269	0.0811206	[2, 2]	-0.459792
chrI	5497703	0.0970269	0.0811206	[2, 2]	-0.459754
chrVI	3479775	0.0970269	0.0811206	[2, 2]	-0.459618
chrUn	20212262	0.0970269	0.0811206	[2, 2]	-0.45909
chrI	12241921	0.0970269	0.0811206	[2, 2]	-0.459053
chrXVII	3524	0.0970269	0.0811206	[2, 2]	-0.459045
chrII	15101443	0.0970269	0.0811206	[2, 2]	-0.458959
chrXII	10915764	0.0970269	0.0811206	[2, 2]	-0.458862
chrIX	364129	0.0970269	0.0811206	[2, 2]	-0.458644
chrXVI	16259498	0.0970269	0.0811206	[2, 2]	-0.458496
chrXV	2371407	0.0970269	0.0811206	[2, 2]	-0.458479
chrXX	18203417	0.0970269	0.0811206	[2, 2]	-0.458394
chrIX	6297320	0.0970269	0.0811206	[2, 2]	-0.458337
chrII	15101401	0.0970269	0.0811206	[2, 2]	-0.457853
chrXVI	17762251	0.0970269	0.0811206	[2, 2]	-0.4578
chrXVI	3787034	0.0970269	0.0811206	[2, 2]	-0.457575
chrV	8529308	0.0970269	0.0811206	[2, 2]	-0.457415
chrVII	15897724	0.0970269	0.0811206	[2, 2]	-0.456941
chrI	26360031	0.0970269	0.0811206	[2, 2]	-0.456832
chrXVI	16936566	0.0970269	0.0811206	[2, 2]	-0.456817
chrXIX	4373535	0.0970269	0.0811206	[2, 2]	-0.456342
chrVII	25159508	0.0970269	0.0811206	[2, 2]	-0.456007
chrI	22858024	0.0970269	0.0811206	[2, 2]	-0.455996
chrXVI	6699044	0.0970269	0.0811206	[2, 2]	-0.455795
chrXV	8306978	0.0970269	0.0811206	[2, 2]	-0.455678
chrUn	14568642	0.0970269	0.0811206	[2, 2]	-0.45565
chrXVIII	613268	0.0970269	0.0811206	[2, 2]	-0.455612
chrXV	724896	0.0970269	0.0811206	[2, 2]	-0.455567
chrXII	17497783	0.0970269	0.0811206	[2, 2]	-0.455442
chrXX	14659227	0.0970269	0.0811206	[2, 2]	-0.454946
chrXV	6365899	0.0970269	0.0811206	[2, 2]	-0.454929
chrIX	11831446	0.0970269	0.0811206	[2, 2]	-0.454851
chrV	10421544	0.0970269	0.0811206	[2, 2]	-0.454356
chrXI	501903	0.0970269	0.0811206	[2, 2]	-0.454354
chrV	11239802	0.0970269	0.0811206	[2, 2]	-0.454268
chrXVII	3748692	0.0970269	0.0811206	[2, 2]	-0.454142
chrXVII	3141059	0.0970269	0.0811206	[2, 2]	-0.453998
chrII	3401446	0.0970269	0.0811206	[2, 2]	-0.453601
chrXX	18203431	0.0970269	0.0811206	[2, 2]	-0.453476
chrIX	5108363	0.0970269	0.0811206	[2, 2]	-0.453449
chrXX	5072060	0.0970269	0.0811206	[2, 2]	-0.453252
chrIII	273594	0.0970269	0.0811206	[2, 2]	-0.453185
chrUn	23182401	0.0970269	0.0811206	[2, 2]	-0.452896
chrUn	18420503	0.0970269	0.0811206	[2, 2]	-0.452876
chrV	9842293	0.0970269	0.0811206	[2, 2]	-0.452646
chrII	4511237	0.0970269	0.0811206	[2, 2]	-0.452605
chrIV	2726620	0.0970269	0.0811206	[2, 2]	-0.45228
chrXIII	4660012	0.0970269	0.0811206	[2, 2]	-0.45219
chrXV	9064752	0.0970269	0.0811206	[2, 2]	-0.451845
chrXX	16159553	0.0970269	0.0811206	[2, 2]	-0.451746
chrI	2670927	0.0970269	0.0811206	[2, 2]	-0.451463
chrUn	2037440	0.0970269	0.0811206	[2, 2]	-0.451459
chrXVIII	4517943	0.0970269	0.0811206	[2, 2]	-0.451398
chrVI	4867248	0.0970269	0.0811206	[2, 2]	-0.451208
chrXVII	12933391	0.0970269	0.0811206	[2, 2]	-0.451202
chrX	4582609	0.0970269	0.0811206	[2, 2]	-0.45102
chrUn	27308376	0.0970269	0.0811206	[2, 2]	-0.450946
chrXVII	14021808	0.0970269	0.0811206	[2, 2]	-0.450803
chrXVI	17556544	0.0970269	0.0811206	[2, 2]	-0.450742
chrVII	388350	0.0970269	0.0811206	[2, 2]	-0.450619
chrUn	29620440	0.0970269	0.0811206	[2, 2]	-0.450605
chrXVII	2622191	0.0970269	0.0811206	[2, 2]	-0.450557
chrXX	9836941	0.0970269	0.0811206	[2, 2]	-0.450042
chrIV	22819551	0.0970269	0.0811206	[2, 2]	-0.449759
chrVIII	3905146	0.0970269	0.0811206	[2, 2]	-0.449328
chrXX	10150673	0.0970269	0.0811206	[2, 2]	-0.448956
chrVI	15085695	0.0970269	0.0811206	[2, 2]	-0.448893
chrXVI	17789820	0.0970269	0.0811206	[2, 2]	-0.448891
chrXVII	4952875	0.0970269	0.0811206	[2, 2]	-0.448614
chrXIV	9300409	0.0970269	0.0811206	[2, 2]	-0.44841
chrXIX	7443840	0.0970269	0.0811206	[2, 2]	-0.448333
chrXVI	7422656	0.0970269	0.0811206	[2, 2]	-0.448331
chrIII	16414779	0.0970269	0.0811206	[2, 2]	-0.447962
chrII	17991476	0.0970269	0.0811206	[2, 2]	-0.447899
chrXIV	8473833	0.0970269	0.0811206	[2, 2]	-0.447856
chrXIII	7964473	0.0970269	0.0811206	[2, 2]	-0.447678
chrIII	6143861	0.0970269	0.0811206	[2, 2]	-0.447663
chrUn	5206723	0.0970269	0.0811206	[2, 2]	-0.447539
chrX	6687098	0.0970269	0.0811206	[2, 2]	-0.447494
chrVII	25581080	0.0970269	0.0811206	[2, 2]	-0.447412
chrXVIII	11789436	0.0970269	0.0811206	[2, 2]	-0.447303
chrV	3098776	0.0970269	0.0811206	[2, 2]	-0.447172
chrIV	2726564	0.0970269	0.0811206	[2, 2]	-0.447136
chrIV	5508118	0.0970269	0.0811206	[2, 2]	-0.446986
chrXI	15167926	0.0970269	0.0811206	[2, 2]	-0.446886
chrXII	11809070	0.0970269	0.0811206	[2, 2]	-0.446692
chrIII	13315731	0.0970269	0.0811206	[2, 2]	-0.446638
chrXVI	2672218	0.0970269	0.0811206	[2, 2]	-0.44658
chrXXI	9691497	0.0970269	0.0811206	[2, 2]	-0.446242
chrI	22150361	0.0970269	0.0811206	[2, 2]	-0.446167
chrIII	2150965	0.0970269	0.0811206	[2, 2]	-0.445982
chrXX	11485566	0.0970269	0.0811206	[2, 2]	-0.44553
chrXX	1549162	0.0970269	0.0811206	[2, 2]	-0.445439
chrXV	13280099	0.0970269	0.0811206	[2, 2]	-0.445425
chrXI	5894274	0.0970269	0.0811206	[2, 2]	-0.445338
chrXV	12251953	0.0970269	0.0811206	[2, 2]	-0.445279
chrXII	4555300	0.0970269	0.0811206	[2, 2]	-0.445264
chrXVII	2907857	0.0970269	0.0811206	[2, 2]	-0.445225
chrXVI	11160212	0.0970269	0.0811206	[2, 2]	-0.444966
chrVI	14289344	0.0970269	0.0811206	[2, 2]	-0.444936
chrIX	15599160	0.0970269	0.0811206	[2, 2]	-0.444735
chrXIII	12601413	0.0970269	0.0811206	[2, 2]	-0.444715
chrUn	25083507	0.0970269	0.0811206	[2, 2]	-0.444639
chrUn	34495476	0.0970269	0.0811206	[2, 2]	-0.444255
chrIV	21485474	0.0970269	0.0811206	[2, 2]	-0.444246
chrX	4582631	0.0970269	0.0811206	[2, 2]	-0.44415
chrI	27423410	0.0970269	0.0811206	[2, 2]	-0.443908
chrVII	19132033	0.0970269	0.0811206	[2, 2]	-0.443861
chrXVI	4715478	0.0970269	0.0811206	[2, 2]	-0.443805
chrIV	988669	0.0970269	0.0811206	[2, 2]	-0.443709
chrUn	11117640	0.0970269	0.0811206	[2, 2]	-0.443705
chrUn	33402031	0.0970269	0.0811206	[2, 2]	-0.443315
[truncated: 5,134 more rows]

## Sheet: all_diff_pos
chr	position	p_value	q_value	sample_size	meth_diff_fresh_-_marine
chrI	114513	0.0970269	0.0811206	[2, 2]	0.551374
chrI	114614	0.0970269	0.0811206	[2, 2]	0.708145
chrI	138163	0.0970269	0.0811206	[2, 2]	0.528644
chrI	161211	0.0970269	0.0811206	[2, 2]	0.253041
chrI	161225	0.0970269	0.0811206	[2, 2]	0.527217
chrI	175214	0.0970269	0.0811206	[2, 2]	-0.687009
chrI	196385	0.0970269	0.0811206	[2, 2]	-0.52733
chrI	196391	0.0970269	0.0811206	[2, 2]	-0.569667
chrI	196397	0.0970269	0.0811206	[2, 2]	-0.717653
chrI	218068	0.0970269	0.0811206	[2, 2]	-0.38586
chrI	241516	0.0970269	0.0811206	[2, 2]	-0.386485
chrI	477924	0.0970269	0.0811206	[2, 2]	0.842075
chrI	612225	0.0970269	0.0811206	[2, 2]	-0.424118
chrI	715712	0.0970269	0.0811206	[2, 2]	0.374523
chrI	733697	0.0970269	0.0811206	[2, 2]	0.22213
chrI	740484	0.0970269	0.0811206	[2, 2]	-0.752289
chrI	740513	0.0970269	0.0811206	[2, 2]	-0.381247
chrI	768304	0.0970269	0.0811206	[2, 2]	0.546403
chrI	805490	0.0970269	0.0811206	[2, 2]	-0.261999
chrI	861274	0.0970269	0.0811206	[2, 2]	0.327057
chrI	861299	0.0970269	0.0811206	[2, 2]	-0.333291
chrI	941843	0.0970269	0.0811206	[2, 2]	0.493778
chrI	941883	0.0970269	0.0811206	[2, 2]	0.242991
chrI	941954	0.0970269	0.0811206	[2, 2]	-0.91729
chrI	941961	0.0970269	0.0811206	[2, 2]	-0.770952
chrI	1076201	0.0970269	0.0811206	[2, 2]	-0.251093
chrI	1076820	0.0970269	0.0811206	[2, 2]	-0.422378
chrI	1076836	0.0970269	0.0811206	[2, 2]	-0.682627
chrI	1076855	0.0970269	0.0811206	[2, 2]	0.504411
chrI	1198949	0.0970269	0.0811206	[2, 2]	-0.326914
chrI	1200024	0.0970269	0.0811206	[2, 2]	0.546396
chrI	1200061	0.0970269	0.0811206	[2, 2]	0.723886
chrI	1200126	0.0970269	0.0811206	[2, 2]	-0.835617
chrI	1200188	0.0970269	0.0811206	[2, 2]	-0.779421
chrI	1201140	0.0970269	0.0811206	[2, 2]	-0.18048
chrI	1217082	0.0970269	0.0811206	[2, 2]	0.192313
chrI	1217085	0.0970269	0.0811206	[2, 2]	0.272342
chrI	1217157	0.0970269	0.0811206	[2, 2]	0.447057
chrI	1246305	0.0970269	0.0811206	[2, 2]	-0.831465
chrI	1260760	0.0970269	0.0811206	[2, 2]	0.377415
chrI	1343872	0.0970269	0.0811206	[2, 2]	0.536695
chrI	1343878	0.0970269	0.0811206	[2, 2]	0.527261
chrI	1343921	0.0970269	0.0811206	[2, 2]	0.561147
chrI	1343938	0.0970269	0.0811206	[2, 2]	0.382489
chrI	1343954	0.0970269	0.0811206	[2, 2]	0.525716
chrI	1343957	0.0970269	0.0811206	[2, 2]	0.48009
chrI	1354340	0.0970269	0.0811206	[2, 2]	-0.907152
chrI	1445588	0.0970269	0.0811206	[2, 2]	-0.672656
chrI	1493383	0.0970269	0.0811206	[2, 2]	-0.829223
chrI	1604761	0.0970269	0.0811206	[2, 2]	-0.317008
chrI	1604774	0.0970269	0.0811206	[2, 2]	-0.226261
chrI	1632867	0.0970269	0.0811206	[2, 2]	-0.359709
chrI	1719656	0.0970269	0.0811206	[2, 2]	-0.16369
chrI	1719688	0.0970269	0.0811206	[2, 2]	-0.25797
chrI	1911495	0.0970269	0.0811206	[2, 2]	-0.733031
chrI	1915860	0.0970269	0.0811206	[2, 2]	-0.53765
chrI	2003102	0.0970269	0.0811206	[2, 2]	-0.589869
chrI	2017182	0.0970269	0.0811206	[2, 2]	0.725507
chrI	2021160	0.0970269	0.0811206	[2, 2]	-0.508068
chrI	2021195	0.0970269	0.0811206	[2, 2]	-0.483548
chrI	2158841	0.0970269	0.0811206	[2, 2]	-0.699793
chrI	2158894	0.0970269	0.0811206	[2, 2]	-0.389216
chrI	2158903	0.0970269	0.0811206	[2, 2]	-0.681105
chrI	2169792	0.0970269	0.0811206	[2, 2]	-0.314913
chrI	2254735	0.0970269	0.0811206	[2, 2]	0.293291
chrI	2394571	0.0970269	0.0811206	[2, 2]	-0.571572
chrI	2394580	0.0970269	0.0811206	[2, 2]	-0.578933
chrI	2394597	0.0970269	0.0811206	[2, 2]	-0.236561
chrI	2445235	0.0970269	0.0811206	[2, 2]	0.352967
chrI	2445262	0.0970269	0.0811206	[2, 2]	0.443252
chrI	2445302	0.0970269	0.0811206	[2, 2]	0.584442
chrI	2485558	0.0970269	0.0811206	[2, 2]	0.584781
chrI	2485595	0.0970269	0.0811206	[2, 2]	0.503747
chrI	2485609	0.0970269	0.0811206	[2, 2]	0.786643
chrI	2485611	0.0970269	0.0811206	[2, 2]	0.860316
chrI	2485627	0.0970269	0.0811206	[2, 2]	0.786675
chrI	2485629	0.0970269	0.0811206	[2, 2]	0.573057
chrI	2485641	0.0970269	0.0811206	[2, 2]	0.638362
chrI	2485667	0.0970269	0.0811206	[2, 2]	0.576555
chrI	2544319	0.0970269	0.0811206	[2, 2]	-0.409763
chrI	2575230	0.0970269	0.0811206	[2, 2]	0.259026
chrI	2589683	0.0970269	0.0811206	[2, 2]	-0.286039
chrI	2670789	0.0970269	0.0811206	[2, 2]	-0.633586
chrI	2670804	0.0970269	0.0811206	[2, 2]	-0.526837
chrI	2670824	0.0970269	0.0811206	[2, 2]	-0.322169
chrI	2670856	0.0970269	0.0811206	[2, 2]	-0.386748
chrI	2670927	0.0970269	0.0811206	[2, 2]	-0.451463
chrI	2673297	0.0970269	0.0811206	[2, 2]	-0.318181
chrI	2673300	0.0970269	0.0811206	[2, 2]	0.393486
chrI	2673312	0.0970269	0.0811206	[2, 2]	-0.253655
chrI	2730820	0.0970269	0.0811206	[2, 2]	0.507905
chrI	2730872	0.0970269	0.0811206	[2, 2]	0.707882
chrI	2751955	0.0970269	0.0811206	[2, 2]	0.627442
chrI	2751984	0.0970269	0.0811206	[2, 2]	0.469792
chrI	2751989	0.0970269	0.0811206	[2, 2]	0.227644
chrI	2752035	0.0970269	0.0811206	[2, 2]	0.368524
chrI	2752053	0.0970269	0.0811206	[2, 2]	0.379249
chrI	2752119	0.0970269	0.0811206	[2, 2]	0.277166
chrI	3037263	0.0970269	0.0811206	[2, 2]	0.365009
chrI	3037288	0.0970269	0.0811206	[2, 2]	0.588026
chrI	3037324	0.0970269	0.0811206	[2, 2]	0.627535
chrI	3083939	0.0970269	0.0811206	[2, 2]	-0.52961
chrI	3146868	0.0970269	0.0811206	[2, 2]	-0.285153
chrI	3393250	0.0970269	0.0811206	[2, 2]	-0.498965
chrI	3404713	0.0970269	0.0811206	[2, 2]	-0.539615
chrI	3404824	0.0970269	0.0811206	[2, 2]	0.39359
chrI	3521157	0.0970269	0.0811206	[2, 2]	-0.502176
chrI	3521183	0.0970269	0.0811206	[2, 2]	-0.282072
chrI	3521186	0.0970269	0.0811206	[2, 2]	-0.54345
chrI	3521189	0.0970269	0.0811206	[2, 2]	-0.65607
chrI	3521201	0.0970269	0.0811206	[2, 2]	-0.307251
chrI	3829559	0.0970269	0.0811206	[2, 2]	0.547573
chrI	3829600	0.0970269	0.0811206	[2, 2]	0.470528
chrI	3829605	0.0970269	0.0811206	[2, 2]	0.48024
chrI	3829612	0.0970269	0.0811206	[2, 2]	0.495848
chrI	3892619	0.0970269	0.0811206	[2, 2]	-0.993909
chrI	3908706	0.0970269	0.0811206	[2, 2]	0.251194
chrI	3919951	0.0970269	0.0811206	[2, 2]	-0.311674
chrI	4205457	0.0970269	0.0811206	[2, 2]	0.17759
chrI	4239026	0.0970269	0.0811206	[2, 2]	-0.535558
chrI	4239064	0.0970269	0.0811206	[2, 2]	-0.994304
chrI	4304767	0.0970269	0.0811206	[2, 2]	-0.597776
chrI	4304769	0.0970269	0.0811206	[2, 2]	-0.590999
chrI	4304777	0.0970269	0.0811206	[2, 2]	-0.464431
chrI	4319702	0.0970269	0.0811206	[2, 2]	0.445881
chrI	4335015	0.0970269	0.0811206	[2, 2]	0.560445
chrI	4928207	0.0970269	0.0811206	[2, 2]	0.579827
chrI	4928217	0.0970269	0.0811206	[2, 2]	0.297112
chrI	4928228	0.0970269	0.0811206	[2, 2]	0.568494
chrI	5419103	0.0970269	0.0811206	[2, 2]	0.23194
chrI	5458061	0.0970269	0.0811206	[2, 2]	0.528093
chrI	5497703	0.0970269	0.0811206	[2, 2]	-0.459754
chrI	5518278	0.0970269	0.0811206	[2, 2]	0.520025
chrI	5518348	0.0970269	0.0811206	[2, 2]	0.566746
chrI	5545631	0.0970269	0.0811206	[2, 2]	-0.75504
chrI	5545694	0.0970269	0.0811206	[2, 2]	-0.900404
chrI	5798817	0.0970269	0.0811206	[2, 2]	0.509379
chrI	5817773	0.0970269	0.0811206	[2, 2]	0.808673
chrI	5833502	0.0970269	0.0811206	[2, 2]	-0.721261
chrI	5834351	0.0970269	0.0811206	[2, 2]	-0.520351
chrI	5834359	0.0970269	0.0811206	[2, 2]	0.291
chrI	5834364	0.0970269	0.0811206	[2, 2]	-0.584895
chrI	5834375	0.0970269	0.0811206	[2, 2]	0.284146
chrI	5834391	0.0970269	0.0811206	[2, 2]	0.291175
chrI	5834402	0.0970269	0.0811206	[2, 2]	0.287538
chrI	5834419	0.0970269	0.0811206	[2, 2]	0.497095
chrI	5841756	0.0970269	0.0811206	[2, 2]	-0.442101
chrI	5841822	0.0970269	0.0811206	[2, 2]	0.611654
chrI	5841829	0.0970269	0.0811206	[2, 2]	0.561787
chrI	5895586	0.0970269	0.0811206	[2, 2]	-0.477115
chrI	5895588	0.0970269	0.0811206	[2, 2]	-0.490433
chrI	5903555	0.0970269	0.0811206	[2, 2]	0.237232
chrI	5987407	0.0970269	0.0811206	[2, 2]	-0.756839
chrI	5989726	0.0970269	0.0811206	[2, 2]	-0.411555
chrI	6116305	0.0970269	0.0811206	[2, 2]	0.299378
chrI	6123315	0.0970269	0.0811206	[2, 2]	-0.435717
chrI	6198547	0.0970269	0.0811206	[2, 2]	-0.818855
chrI	6216704	0.0970269	0.0811206	[2, 2]	0.745846
chrI	6216732	0.0970269	0.0811206	[2, 2]	0.546646
chrI	6260968	0.0970269	0.0811206	[2, 2]	-0.61123
chrI	6349590	0.0970269	0.0811206	[2, 2]	-0.356321
chrI	6550165	0.0970269	0.0811206	[2, 2]	-0.190851
chrI	6550174	0.0970269	0.0811206	[2, 2]	-0.579647
chrI	6550182	0.0970269	0.0811206	[2, 2]	-0.584606
chrI	6767733	0.0970269	0.0811206	[2, 2]	0.790172
chrI	7008552	0.0970269	0.0811206	[2, 2]	-0.246553
chrI	7045042	0.0970269	0.0811206	[2, 2]	-0.332941
chrI	7066937	0.0970269	0.0811206	[2, 2]	0.512902
chrI	7066972	0.0970269	0.0811206	[2, 2]	0.513267
chrI	7066988	0.0970269	0.0811206	[2, 2]	0.186589
chrI	7066999	0.0970269	0.0811206	[2, 2]	0.300592
chrI	7379774	0.0970269	0.0811206	[2, 2]	-0.365324
chrI	7379804	0.0970269	0.0811206	[2, 2]	0.594583
chrI	7399509	0.0970269	0.0811206	[2, 2]	-0.303767
chrI	7410675	0.0970269	0.0811206	[2, 2]	0.989318
chrI	7423548	0.0970269	0.0811206	[2, 2]	-0.537937
chrI	7461151	0.0970269	0.0811206	[2, 2]	-0.999053
chrI	7570769	0.0970269	0.0811206	[2, 2]	-0.194622
chrI	7622265	0.0970269	0.0811206	[2, 2]	0.536416
chrI	7792270	0.0970269	0.0811206	[2, 2]	-0.982873
chrI	7971331	0.0970269	0.0811206	[2, 2]	0.930369
chrI	8032297	0.0970269	0.0811206	[2, 2]	-0.539029
chrI	8032300	0.0970269	0.0811206	[2, 2]	-0.544466
chrI	8032302	0.0970269	0.0811206	[2, 2]	-0.541885
chrI	8032311	0.0970269	0.0811206	[2, 2]	-0.542509
chrI	8032321	0.0970269	0.0811206	[2, 2]	-0.548608
chrI	8032324	0.0970269	0.0811206	[2, 2]	-0.551173
chrI	8032330	0.0970269	0.0811206	[2, 2]	-0.548608
chrI	8032365	0.0970269	0.0811206	[2, 2]	-0.548754
chrI	8032390	0.0970269	0.0811206	[2, 2]	-0.56462
chrI	8032406	0.0970269	0.0811206	[2, 2]	-0.712217
chrI	8032409	0.0970269	0.0811206	[2, 2]	-0.610829
chrI	8032415	0.0970269	0.0811206	[2, 2]	-0.610956
chrI	8032420	0.0970269	0.0811206	[2, 2]	-0.697228
chrI	8032428	0.0970269	0.0811206	[2, 2]	-0.744443
chrI	8032430	0.0970269	0.0811206	[2, 2]	-0.721698
chrI	8032445	0.0970269	0.0811206	[2, 2]	-0.772651
chrI	8032460	0.0970269	0.0811206	[2, 2]	-0.654444
chrI	8032466	0.0970269	0.0811206	[2, 2]	-0.666063
chrI	8032468	0.0970269	0.0811206	[2, 2]	-0.71958
chrI	8801221	0.0970269	0.0811206	[2, 2]	0.440339
chrI	8801232	0.0970269	0.0811206	[2, 2]	0.277864
chrI	8801238	0.0970269	0.0811206	[2, 2]	0.32668
chrI	8921449	0.0970269	0.0811206	[2, 2]	-0.711167
chrI	8921479	0.0970269	0.0811206	[2, 2]	-0.894953
chrI	9051743	0.0970269	0.0811206	[2, 2]	-0.657407
chrI	9176567	0.0970269	0.0811206	[2, 2]	0.491557
chrI	9193133	0.0970269	0.0811206	[2, 2]	0.145858
chrI	9359602	0.0970269	0.0811206	[2, 2]	-0.213518
chrI	9383546	0.0970269	0.0811206	[2, 2]	-0.365593
chrI	9383577	0.0970269	0.0811206	[2, 2]	0.229
chrI	9478558	0.0970269	0.0811206	[2, 2]	-0.173215
chrI	9773430	0.0970269	0.0811206	[2, 2]	-0.339489
chrI	9858904	0.0970269	0.0811206	[2, 2]	0.312572
chrI	9858926	0.0970269	0.0811206	[2, 2]	0.572416
chrI	9858984	0.0970269	0.0811206	[2, 2]	0.662375
chrI	10028243	0.0970269	0.0811206	[2, 2]	-0.66124
chrI	10210154	0.0970269	0.0811206	[2, 2]	-0.374699
chrI	10262710	0.0970269	0.0811206	[2, 2]	0.461966
chrI	10262718	0.0970269	0.0811206	[2, 2]	-0.254556
chrI	10262836	0.0970269	0.0811206	[2, 2]	-0.524877
chrI	10340326	0.0970269	0.0811206	[2, 2]	0.609672
chrI	10529932	0.0970269	0.0811206	[2, 2]	-0.473181
chrI	10529991	0.0970269	0.0811206	[2, 2]	-0.213282
chrI	10563302	0.0970269	0.0811206	[2, 2]	0.451627
chrI	11662429	0.0970269	0.0811206	[2, 2]	-0.708365
chrI	11662458	0.0970269	0.0811206	[2, 2]	-0.77514
chrI	11783544	0.0970269	0.0811206	[2, 2]	0.285589
chrI	11783551	0.0970269	0.0811206	[2, 2]	0.499575
chrI	12211925	0.0970269	0.0811206	[2, 2]	0.897859
chrI	12211933	0.0970269	0.0811206	[2, 2]	0.593895
chrI	12211945	0.0970269	0.0811206	[2, 2]	0.969487
chrI	12211952	0.0970269	0.0811206	[2, 2]	0.605974
chrI	12211954	0.0970269	0.0811206	[2, 2]	0.603186
chrI	12211989	0.0970269	0.0811206	[2, 2]	-0.716116
chrI	12241854	0.0970269	0.0811206	[2, 2]	-0.504089
chrI	12241883	0.0970269	0.0811206	[2, 2]	-0.561763
chrI	12241918	0.0970269	0.0811206	[2, 2]	-0.491259
chrI	12241921	0.0970269	0.0811206	[2, 2]	-0.459053
chrI	12278562	0.0970269	0.0811206	[2, 2]	-0.902846
chrI	12515433	0.0970269	0.0811206	[2, 2]	-0.291205
chrI	12994848	0.0970269	0.0811206	[2, 2]	0.577323
chrI	12994872	0.0970269	0.0811206	[2, 2]	-0.353578
chrI	13098941	0.0970269	0.0811206	[2, 2]	0.775268
chrI	13161375	0.0970269	0.0811206	[2, 2]	0.622994
chrI	13161391	0.0970269	0.0811206	[2, 2]	0.590455
chrI	13161418	0.0970269	0.0811206	[2, 2]	-0.282748
chrI	13161445	0.0970269	0.0811206	[2, 2]	0.276054
chrI	13272780	0.0970269	0.0811206	[2, 2]	-0.559624
chrI	13719498	0.0970269	0.0811206	[2, 2]	0.679279
chrI	13719522	0.0970269	0.0811206	[2, 2]	0.553068
chrI	13777062	0.0970269	0.0811206	[2, 2]	-0.201343
chrI	13787752	0.0970269	0.0811206	[2, 2]	-0.324355
chrI	13949647	0.0970269	0.0811206	[2, 2]	0.588175
chrI	13989784	0.0970269	0.0811206	[2, 2]	-0.550853
chrI	14068957	0.0970269	0.0811206	[2, 2]	0.427044
chrI	14207147	0.0970269	0.0811206	[2, 2]	-0.575921
chrI	14207165	0.0970269	0.0811206	[2, 2]	-0.275099
chrI	14294036	0.0970269	0.0811206	[2, 2]	-0.703781
chrI	14294045	0.0970269	0.0811206	[2, 2]	-0.574122
chrI	14294092	0.0970269	0.0811206	[2, 2]	-0.27876
chrI	14355595	0.0970269	0.0811206	[2, 2]	0.404847
chrI	14391909	0.0970269	0.0811206	[2, 2]	-0.322404
chrI	14714571	0.0970269	0.0811206	[2, 2]	-0.252066
chrI	14714587	0.0970269	0.0811206	[2, 2]	-0.189006
chrI	14827075	0.0970269	0.0811206	[2, 2]	0.568495
chrI	14923645	0.0970269	0.0811206	[2, 2]	-0.633202
chrI	14923671	0.0970269	0.0811206	[2, 2]	-0.813825
chrI	15009407	0.0970269	0.0811206	[2, 2]	-0.513778
chrI	15022173	0.0970269	0.0811206	[2, 2]	-0.37361
chrI	15081091	0.0970269	0.0811206	[2, 2]	-0.439448
chrI	15826625	0.0970269	0.0811206	[2, 2]	0.18451
chrI	15826669	0.0970269	0.0811206	[2, 2]	0.304729
chrI	15869192	0.0970269	0.0811206	[2, 2]	-0.559961
chrI	15869242	0.0970269	0.0811206	[2, 2]	0.706434
chrI	15869339	0.0970269	0.0811206	[2, 2]	0.273817
chrI	15970148	0.0970269	0.0811206	[2, 2]	0.247832
chrI	15990449	0.0970269	0.0811206	[2, 2]	-0.353286
chrI	16005724	0.0970269	0.0811206	[2, 2]	0.408415
chrI	16029566	0.0970269	0.0811206	[2, 2]	0.58625
chrI	16035680	0.0970269	0.0811206	[2, 2]	-0.509383
chrI	16177416	0.0970269	0.0811206	[2, 2]	0.52205
chrI	16243769	0.0970269	0.0811206	[2, 2]	-0.245441
chrI	16243778	0.0970269	0.0811206	[2, 2]	-0.532596
chrI	16355795	0.0970269	0.0811206	[2, 2]	0.297113
chrI	16366477	0.0970269	0.0811206	[2, 2]	0.489946
chrI	16388937	0.0970269	0.0811206	[2, 2]	0.638854
chrI	16410083	0.0970269	0.0811206	[2, 2]	-0.26016
chrI	16469343	0.0970269	0.0811206	[2, 2]	0.271724
chrI	16499302	0.0970269	0.0811206	[2, 2]	0.610712
chrI	16502064	0.0970269	0.0811206	[2, 2]	0.510133
chrI	16502103	0.0970269	0.0811206	[2, 2]	0.509962
chrI	16513815	0.0970269	0.0811206	[2, 2]	0.599419
chrI	16513940	0.0970269	0.0811206	[2, 2]	-0.215649
chrI	16655987	0.0970269	0.0811206	[2, 2]	-0.520838
chrI	16656001	0.0970269	0.0811206	[2, 2]	-0.542924
chrI	16685430	0.0970269	0.0811206	[2, 2]	-0.881212
chrI	16706338	0.0970269	0.0811206	[2, 2]	-0.419769
chrI	16806847	0.0970269	0.0811206	[2, 2]	0.473931
chrI	16806863	0.0970269	0.0811206	[2, 2]	0.174132
chrI	16833459	0.0970269	0.0811206	[2, 2]	-0.529396
chrI	16834164	0.0970269	0.0811206	[2, 2]	-0.244748
chrI	16987421	0.0970269	0.0811206	[2, 2]	0.391341
chrI	17244249	0.0970269	0.0811206	[2, 2]	-0.430236
chrI	17262725	0.0970269	0.0811206	[2, 2]	-0.29871
chrI	17262761	0.0970269	0.0811206	[2, 2]	-0.668285
chrI	17947431	0.0970269	0.0811206	[2, 2]	0.237301
chrI	18113112	0.0970269	0.0811206	[2, 2]	-0.263897
chrI	18165230	0.0970269	0.0811206	[2, 2]	-0.473414
chrI	18165240	0.0970269	0.0811206	[2, 2]	-0.424805
chrI	18396200	0.0970269	0.0811206	[2, 2]	0.603133
chrI	18421471	0.0970269	0.0811206	[2, 2]	-0.502093
chrI	18421515	0.0970269	0.0811206	[2, 2]	-0.338145
chrI	18455296	0.0970269	0.0811206	[2, 2]	-0.8667
chrI	18455308	0.0970269	0.0811206	[2, 2]	-0.5571
chrI	18596104	0.0970269	0.0811206	[2, 2]	0.799646
chrI	18615626	0.0970269	0.0811206	[2, 2]	-0.703751
chrI	19332569	0.0970269	0.0811206	[2, 2]	0.450703
chrI	19332627	0.0970269	0.0811206	[2, 2]	-0.60498
chrI	19378728	0.0970269	0.0811206	[2, 2]	0.212273
chrI	19378761	0.0970269	0.0811206	[2, 2]	-0.5337
chrI	19698784	0.0970269	0.0811206	[2, 2]	-0.651366
chrI	19703806	0.0970269	0.0811206	[2, 2]	-0.617091
chrI	19723735	0.0970269	0.0811206	[2, 2]	-0.40892
chrI	19986990	0.0970269	0.0811206	[2, 2]	-0.665621
chrI	20030390	0.0970269	0.0811206	[2, 2]	0.854692
chrI	20424433	0.0970269	0.0811206	[2, 2]	0.486871
chrI	20424435	0.0970269	0.0811206	[2, 2]	0.40264
chrI	20424451	0.0970269	0.0811206	[2, 2]	0.67526
chrI	20565264	0.0970269	0.0811206	[2, 2]	-0.601854
chrI	20601551	0.0970269	0.0811206	[2, 2]	-0.591815
chrI	20601563	0.0970269	0.0811206	[2, 2]	-0.247497
chrI	20605855	0.0970269	0.0811206	[2, 2]	0.635373
chrI	20605879	0.0970269	0.0811206	[2, 2]	0.432235
chrI	20727508	0.0970269	0.0811206	[2, 2]	0.618103
chrI	20739830	0.0970269	0.0811206	[2, 2]	-0.531719
chrI	20907583	0.0970269	0.0811206	[2, 2]	-0.529418
chrI	20907695	0.0970269	0.0811206	[2, 2]	-0.606742
chrI	21131579	0.0970269	0.0811206	[2, 2]	0.18875
chrI	21246865	0.0970269	0.0811206	[2, 2]	0.358337
chrI	21246893	0.0970269	0.0811206	[2, 2]	0.768783
chrI	21249367	0.0970269	0.0811206	[2, 2]	0.336014
chrI	21249387	0.0970269	0.0811206	[2, 2]	0.181007
chrI	21322415	0.0970269	0.0811206	[2, 2]	-0.258405
chrI	21322440	0.0970269	0.0811206	[2, 2]	0.478423
chrI	21342940	0.0970269	0.0811206	[2, 2]	0.405777
chrI	21342945	0.0970269	0.0811206	[2, 2]	0.525467
chrI	21342958	0.0970269	0.0811206	[2, 2]	0.632192
chrI	21364019	0.0970269	0.0811206	[2, 2]	0.403856
chrI	21364091	0.0970269	0.0811206	[2, 2]	0.86436
chrI	21460049	0.0970269	0.0811206	[2, 2]	-0.491257
chrI	21460089	0.0970269	0.0811206	[2, 2]	-0.342173
chrI	21780695	0.0970269	0.0811206	[2, 2]	-0.600424
chrI	21919715	0.0970269	0.0811206	[2, 2]	-0.717385
chrI	21954060	0.0970269	0.0811206	[2, 2]	0.458473
chrI	22051897	0.0970269	0.0811206	[2, 2]	0.726923
chrI	22051946	0.0970269	0.0811206	[2, 2]	0.532273
chrI	22053396	0.0970269	0.0811206	[2, 2]	-0.175991
chrI	22100376	0.0970269	0.0811206	[2, 2]	0.653534
chrI	22122331	0.0970269	0.0811206	[2, 2]	-0.461123
chrI	22150361	0.0970269	0.0811206	[2, 2]	-0.446167
chrI	22150373	0.0970269	0.0811206	[2, 2]	-0.73123
chrI	22150382	0.0970269	0.0811206	[2, 2]	-0.732872
chrI	22150384	0.0970269	0.0811206	[2, 2]	-0.732955
chrI	22150401	0.0970269	0.0811206	[2, 2]	-0.672893
chrI	22150408	0.0970269	0.0811206	[2, 2]	-0.734471
chrI	22150439	0.0970269	0.0811206	[2, 2]	-0.810131
chrI	22150444	0.0970269	0.0811206	[2, 2]	-0.960018
chrI	22179684	0.0970269	0.0811206	[2, 2]	0.355272
chrI	22179700	0.0970269	0.0811206	[2, 2]	-0.344025
chrI	22188885	0.0970269	0.0811206	[2, 2]	-0.561224
chrI	22274926	0.0970269	0.0811206	[2, 2]	0.515687
chrI	22293862	0.0970269	0.0811206	[2, 2]	-0.668814
chrI	22415565	0.0970269	0.0811206	[2, 2]	0.783213
chrI	22442300	0.0970269	0.0811206	[2, 2]	0.443396
chrI	22462585	0.0970269	0.0811206	[2, 2]	-0.297881
chrI	22462602	0.0970269	0.0811206	[2, 2]	-0.267749
chrI	22858024	0.0970269	0.0811206	[2, 2]	-0.455996
chrI	22873787	0.0970269	0.0811206	[2, 2]	0.688217
chrI	23030659	0.0970269	0.0811206	[2, 2]	0.608037
chrI	23053779	0.0970269	0.0811206	[2, 2]	0.414551
chrI	23103998	0.0970269	0.0811206	[2, 2]	0.382
chrI	23109504	0.0970269	0.0811206	[2, 2]	-0.980992
chrI	23132872	0.0970269	0.0811206	[2, 2]	-0.39484
chrI	23164238	0.0970269	0.0811206	[2, 2]	-0.576905
chrI	23177993	0.0970269	0.0811206	[2, 2]	-0.729038
chrI	23262836	0.0970269	0.0811206	[2, 2]	0.801801
chrI	23262886	0.0970269	0.0811206	[2, 2]	-0.560807
chrI	23328940	0.0970269	0.0811206	[2, 2]	-0.54142
chrI	23328943	0.0970269	0.0811206	[2, 2]	0.715675
chrI	23338552	0.0970269	0.0811206	[2, 2]	0.523326
chrI	23338580	0.0970269	0.0811206	[2, 2]	0.535872
chrI	23338583	0.0970269	0.0811206	[2, 2]	0.559122
chrI	23603711	0.0970269	0.0811206	[2, 2]	0.421204
chrI	23725053	0.0970269	0.0811206	[2, 2]	-0.528153
chrI	23762806	0.0970269	0.0811206	[2, 2]	0.764177
chrI	23762818	0.0970269	0.0811206	[2, 2]	0.838214
chrI	23804502	0.0970269	0.0811206	[2, 2]	-0.589968
chrI	23825235	0.0970269	0.0811206	[2, 2]	0.861052
chrI	24005650	0.0970269	0.0811206	[2, 2]	0.411366
chrI	24089021	0.0970269	0.0811206	[2, 2]	0.545553
chrI	24264300	0.0970269	0.0811206	[2, 2]	-0.465575
chrI	24377567	0.0970269	0.0811206	[2, 2]	0.740635
chrI	24381640	0.0970269	0.0811206	[2, 2]	0.588256
chrI	24381646	0.0970269	0.0811206	[2, 2]	0.623907
chrI	24381681	0.0970269	0.0811206	[2, 2]	0.381497
chrI	24381684	0.0970269	0.0811206	[2, 2]	0.707854
chrI	24544561	0.0970269	0.0811206	[2, 2]	-0.368654
chrI	24544575	0.0970269	0.0811206	[2, 2]	-0.409609
chrI	24544593	0.0970269	0.0811206	[2, 2]	-0.77565
chrI	24552437	0.0970269	0.0811206	[2, 2]	-0.399232
chrI	24609260	0.0970269	0.0811206	[2, 2]	-0.576801
chrI	24742641	0.0970269	0.0811206	[2, 2]	-0.767961
chrI	24774823	0.0970269	0.0811206	[2, 2]	0.440179
chrI	24898927	0.0970269	0.0811206	[2, 2]	0.28443
chrI	24898934	0.0970269	0.0811206	[2, 2]	0.312286
chrI	25156168	0.0970269	0.0811206	[2, 2]	0.536285
chrI	25156200	0.0970269	0.0811206	[2, 2]	-0.462208
chrI	25414335	0.0970269	0.0811206	[2, 2]	-0.571612
chrI	25414357	0.0970269	0.0811206	[2, 2]	-0.515476
chrI	25479548	0.0970269	0.0811206	[2, 2]	-0.156638
chrI	25658381	0.0970269	0.0811206	[2, 2]	-0.381686
chrI	25658420	0.0970269	0.0811206	[2, 2]	-0.32608
chrI	25905463	0.0970269	0.0811206	[2, 2]	0.466553
chrI	25975458	0.0970269	0.0811206	[2, 2]	-0.330566
chrI	26360031	0.0970269	0.0811206	[2, 2]	-0.456832
chrI	26959641	0.0970269	0.0811206	[2, 2]	-0.197036
chrI	27140113	0.0970269	0.0811206	[2, 2]	0.52374
chrI	27174571	0.0970269	0.0811206	[2, 2]	0.384082
chrI	27200453	0.0970269	0.0811206	[2, 2]	0.507086
chrI	27228201	0.0970269	0.0811206	[2, 2]	0.675382
chrI	27360267	0.0970269	0.0811206	[2, 2]	0.356043
chrI	27419146	0.0970269	0.0811206	[2, 2]	-0.2076
chrI	27419203	0.0970269	0.0811206	[2, 2]	0.272827
chrI	27423410	0.0970269	0.0811206	[2, 2]	-0.443908
chrI	27449442	0.0970269	0.0811206	[2, 2]	0.292869
chrI	27598446	0.0970269	0.0811206	[2, 2]	0.340738
chrI	27598471	0.0970269	0.0811206	[2, 2]	-0.270277
chrI	27641617	0.0970269	0.0811206	[2, 2]	-0.417059
chrI	27641628	0.0970269	0.0811206	[2, 2]	-0.423141
chrI	27856523	0.0970269	0.0811206	[2, 2]	0.546103
chrI	27873514	0.0970269	0.0811206	[2, 2]	0.390798
chrI	27873526	0.0970269	0.0811206	[2, 2]	-0.216291
chrI	27893524	0.0970269	0.0811206	[2, 2]	-0.85471
chrI	27954466	0.0970269	0.0811206	[2, 2]	-0.635029
chrI	27954490	0.0970269	0.0811206	[2, 2]	-0.885544
chrI	28155879	0.0970269	0.0811206	[2, 2]	0.608411
chrI	28185254	0.0970269	0.0811206	[2, 2]	0.566761
chrII	75445	0.0970269	0.0811206	[2, 2]	-0.556915
chrII	89443	0.0970269	0.0811206	[2, 2]	-0.602483
chrII	89562	0.0970269	0.0811206	[2, 2]	-0.356497
chrII	160402	0.0970269	0.0811206	[2, 2]	0.307912
chrII	425509	0.0970269	0.0811206	[2, 2]	-0.556317
chrII	425528	0.0970269	0.0811206	[2, 2]	-0.543173
chrII	549314	0.0970269	0.0811206	[2, 2]	-0.803868
chrII	549396	0.0970269	0.0811206	[2, 2]	-0.420343
chrII	549416	0.0970269	0.0811206	[2, 2]	-0.373414
chrII	616787	0.0970269	0.0811206	[2, 2]	-0.223538
chrII	646307	0.0970269	0.0811206	[2, 2]	0.722913
chrII	646342	0.0970269	0.0811206	[2, 2]	0.640858
chrII	671859	0.0970269	0.0811206	[2, 2]	-0.279169
chrII	843299	0.0970269	0.0811206	[2, 2]	-0.749049
chrII	851208	0.0970269	0.0811206	[2, 2]	-0.735982
chrII	851210	0.0970269	0.0811206	[2, 2]	-0.666088
chrII	890911	0.0970269	0.0811206	[2, 2]	-0.654912
chrII	891000	0.0970269	0.0811206	[2, 2]	-0.349746
chrII	906792	0.0970269	0.0811206	[2, 2]	-0.328151
chrII	906832	0.0970269	0.0811206	[2, 2]	-0.504974
chrII	1025232	0.0970269	0.0811206	[2, 2]	-0.497527
chrII	1109030	0.0970269	0.0811206	[2, 2]	0.786309
chrII	1109048	0.0970269	0.0811206	[2, 2]	0.42084
chrII	1171459	0.0970269	0.0811206	[2, 2]	0.334528
chrII	1171490	0.0970269	0.0811206	[2, 2]	0.421806
chrII	1171549	0.0970269	0.0811206	[2, 2]	0.582921
chrII	1954317	0.0970269	0.0811206	[2, 2]	-0.324457
chrII	1954354	0.0970269	0.0811206	[2, 2]	-0.426124
chrII	1958672	0.0970269	0.0811206	[2, 2]	-0.245378
chrII	1977010	0.0970269	0.0811206	[2, 2]	0.938319
chrII	1977022	0.0970269	0.0811206	[2, 2]	0.790179
chrII	2031620	0.0970269	0.0811206	[2, 2]	-0.639385
chrII	2031651	0.0970269	0.0811206	[2, 2]	0.645671
chrII	2031665	0.0970269	0.0811206	[2, 2]	0.534075
chrII	2031673	0.0970269	0.0811206	[2, 2]	0.842956
chrII	2031686	0.0970269	0.0811206	[2, 2]	0.845607
chrII	2550269	0.0970269	0.0811206	[2, 2]	0.529044
chrII	2710651	0.0970269	0.0811206	[2, 2]	-0.46393
chrII	2727186	0.0970269	0.0811206	[2, 2]	0.529188
chrII	2768845	0.0970269	0.0811206	[2, 2]	0.413045
chrII	2972943	0.0970269	0.0811206	[2, 2]	-0.19288
chrII	2981733	0.0970269	0.0811206	[2, 2]	-0.617855
chrII	2981758	0.0970269	0.0811206	[2, 2]	-0.57244
chrII	3084502	0.0970269	0.0811206	[2, 2]	0.9041
chrII	3084506	0.0970269	0.0811206	[2, 2]	0.773688
chrII	3084508	0.0970269	0.0811206	[2, 2]	0.945614
chrII	3182411	0.0970269	0.0811206	[2, 2]	-0.202506
chrII	3182447	0.0970269	0.0811206	[2, 2]	-0.365931
chrII	3182476	0.0970269	0.0811206	[2, 2]	-0.242279
chrII	3226292	0.0970269	0.0811206	[2, 2]	0.198189
chrII	3366022	0.0970269	0.0811206	[2, 2]	-0.530685
chrII	3401411	0.0970269	0.0811206	[2, 2]	0.217555
chrII	3401446	0.0970269	0.0811206	[2, 2]	-0.453601
chrII	3579665	0.0970269	0.0811206	[2, 2]	-0.259544
chrII	3631311	0.0970269	0.0811206	[2, 2]	-0.367666
chrII	3704366	0.0970269	0.0811206	[2, 2]	0.468873
chrII	3704399	0.0970269	0.0811206	[2, 2]	0.491556
chrII	3704417	0.0970269	0.0811206	[2, 2]	0.337401
chrII	3760547	0.0970269	0.0811206	[2, 2]	0.446924
chrII	3760551	0.0970269	0.0811206	[2, 2]	-0.534864
chrII	3788453	0.0970269	0.0811206	[2, 2]	0.474049
chrII	3849430	0.0970269	0.0811206	[2, 2]	-0.327042
chrII	3989294	0.0970269	0.0811206	[2, 2]	0.523083
chrII	3999944	0.0970269	0.0811206	[2, 2]	-0.760498
chrII	4069872	0.0970269	0.0811206	[2, 2]	0.432111
chrII	4069912	0.0970269	0.0811206	[2, 2]	-0.39404
chrII	4069924	0.0970269	0.0811206	[2, 2]	-0.278028
chrII	4069975	0.0970269	0.0811206	[2, 2]	0.521913
chrII	4070022	0.0970269	0.0811206	[2, 2]	-0.636632
chrII	4070027	0.0970269	0.0811206	[2, 2]	0.165286
chrII	4172431	0.0970269	0.0811206	[2, 2]	-0.721786
chrII	4172464	0.0970269	0.0811206	[2, 2]	0.465224
chrII	4285536	0.0970269	0.0811206	[2, 2]	0.558587
chrII	4290447	0.0970269	0.0811206	[2, 2]	0.643007
chrII	4511140	0.0970269	0.0811206	[2, 2]	0.939558
chrII	4511237	0.0970269	0.0811206	[2, 2]	-0.452605
chrII	4553086	0.0970269	0.0811206	[2, 2]	-0.356657
chrII	4553106	0.0970269	0.0811206	[2, 2]	-0.397137
chrII	4581572	0.0970269	0.0811206	[2, 2]	-0.354927
chrII	4581612	0.0970269	0.0811206	[2, 2]	-0.349638
chrII	4581620	0.0970269	0.0811206	[2, 2]	-0.372049
chrII	4656406	0.0970269	0.0811206	[2, 2]	-0.4221
chrII	4656443	0.0970269	0.0811206	[2, 2]	-0.64613
chrII	4765348	0.0970269	0.0811206	[2, 2]	0.540392
chrII	4765356	0.0970269	0.0811206	[2, 2]	0.525856
chrII	5174045	0.0970269	0.0811206	[2, 2]	0.594641
chrII	5203983	0.0970269	0.0811206	[2, 2]	0.329929
chrII	5276052	0.0970269	0.0811206	[2, 2]	0.293577
chrII	5297293	0.0970269	0.0811206	[2, 2]	-0.204184
chrII	5297321	0.0970269	0.0811206	[2, 2]	0.266361
chrII	5325897	0.0970269	0.0811206	[2, 2]	0.635153
chrII	5325900	0.0970269	0.0811206	[2, 2]	0.766002
chrII	5342157	0.0970269	0.0811206	[2, 2]	0.520846
chrII	5390484	0.0970269	0.0811206	[2, 2]	-0.648964
chrII	5390517	0.0970269	0.0811206	[2, 2]	0.481908
chrII	5395458	0.0970269	0.0811206	[2, 2]	-0.32133
chrII	5395469	0.0970269	0.0811206	[2, 2]	-0.334615
chrII	5395524	0.0970269	0.0811206	[2, 2]	-0.254989
chrII	5440919	0.0970269	0.0811206	[2, 2]	0.871388
chrII	5440936	0.0970269	0.0811206	[2, 2]	0.544873
chrII	5440970	0.0970269	0.0811206	[2, 2]	0.26881
chrII	5630136	0.0970269	0.0811206	[2, 2]	-0.518499
chrII	5630300	0.0970269	0.0811206	[2, 2]	0.240401
chrII	5766885	0.0970269	0.0811206	[2, 2]	-0.294491
chrII	5782711	0.0970269	0.0811206	[2, 2]	0.21336
chrII	5944007	0.0970269	0.0811206	[2, 2]	0.358528
chrII	5955838	0.0970269	0.0811206	[2, 2]	0.431265
chrII	6275643	0.0970269	0.0811206	[2, 2]	-0.719083
chrII	6324685	0.0970269	0.0811206	[2, 2]	0.475634
chrII	6454139	0.0970269	0.0811206	[2, 2]	0.647458
chrII	6576055	0.0970269	0.0811206	[2, 2]	-0.393944
chrII	6786279	0.0970269	0.0811206	[2, 2]	-0.398195
chrII	7251760	0.0970269	0.0811206	[2, 2]	-0.349724
chrII	7251793	0.0970269	0.0811206	[2, 2]	0.25139
chrII	7258090	0.0970269	0.0811206	[2, 2]	-0.503566
chrII	7468995	0.0970269	0.0811206	[2, 2]	-0.304584
chrII	7469022	0.0970269	0.0811206	[2, 2]	-0.347581
chrII	7569670	0.0970269	0.0811206	[2, 2]	0.165652
chrII	7774050	0.0970269	0.0811206	[2, 2]	0.584992
chrII	7774073	0.0970269	0.0811206	[2, 2]	-0.428023
chrII	7791621	0.0970269	0.0811206	[2, 2]	0.682614
chrII	7791633	0.0970269	0.0811206	[2, 2]	0.622041
chrII	7791719	0.0970269	0.0811206	[2, 2]	0.561111
chrII	7795103	0.0970269	0.0811206	[2, 2]	0.348467
chrII	7815759	0.0970269	0.0811206	[2, 2]	0.581021
chrII	7815763	0.0970269	0.0811206	[2, 2]	0.439547
chrII	7815792	0.0970269	0.0811206	[2, 2]	0.58286
chrII	7815798	0.0970269	0.0811206	[2, 2]	0.456466
chrII	7815807	0.0970269	0.0811206	[2, 2]	0.581994
chrII	7827729	0.0970269	0.0811206	[2, 2]	0.781925
chrII	7827768	0.0970269	0.0811206	[2, 2]	0.473888
chrII	7933761	0.0970269	0.0811206	[2, 2]	0.435909
chrII	8204449	0.0970269	0.0811206	[2, 2]	-0.374035
chrII	8215067	0.0970269	0.0811206	[2, 2]	-0.326603
chrII	8215091	0.0970269	0.0811206	[2, 2]	-0.367905
chrII	8360202	0.0970269	0.0811206	[2, 2]	0.577482
chrII	8445345	0.0970269	0.0811206	[2, 2]	0.49434
chrII	8445426	0.0970269	0.0811206	[2, 2]	-0.713543
chrII	8484217	0.0970269	0.0811206	[2, 2]	0.23185
chrII	8484228	0.0970269	0.0811206	[2, 2]	-0.643601
chrII	8601921	0.0970269	0.0811206	[2, 2]	-0.215827
chrII	8626534	0.0970269	0.0811206	[2, 2]	0.635991
chrII	8757846	0.0970269	0.0811206	[2, 2]	0.213697
chrII	8921613	0.0970269	0.0811206	[2, 2]	0.426806
chrII	9287403	0.0970269	0.0811206	[2, 2]	-0.334505
chrII	9388264	0.0970269	0.0811206	[2, 2]	-0.31995
chrII	9710903	0.0970269	0.0811206	[2, 2]	-0.362827
chrII	10055527	0.0970269	0.0811206	[2, 2]	-0.321367
chrII	10055548	0.0970269	0.0811206	[2, 2]	-0.32432
chrII	10070605	0.0970269	0.0811206	[2, 2]	-0.208216
chrII	10123489	0.0970269	0.0811206	[2, 2]	-0.500642
chrII	10224703	0.0970269	0.0811206	[2, 2]	-0.331018
chrII	10242615	0.0970269	0.0811206	[2, 2]	-0.488885
chrII	10549673	0.0970269	0.0811206	[2, 2]	-0.343029
chrII	10549680	0.0970269	0.0811206	[2, 2]	-0.505545
chrII	10641198	0.0970269	0.0811206	[2, 2]	0.361318
chrII	10780967	0.0970269	0.0811206	[2, 2]	-0.213507
chrII	10961851	0.0970269	0.0811206	[2, 2]	0.810103
chrII	11143862	0.0970269	0.0811206	[2, 2]	-0.372548
chrII	11210341	0.0970269	0.0811206	[2, 2]	0.282531
chrII	11213547	0.0970269	0.0811206	[2, 2]	0.581032
chrII	11707223	0.0970269	0.0811206	[2, 2]	0.54128
chrII	11740853	0.0970269	0.0811206	[2, 2]	-0.615103
chrII	11993120	0.0970269	0.0811206	[2, 2]	0.220914
chrII	11993264	0.0970269	0.0811206	[2, 2]	0.26654
chrII	12236890	0.0970269	0.0811206	[2, 2]	-0.432723
chrII	12299168	0.0970269	0.0811206	[2, 2]	-0.469521
chrII	12301694	0.0970269	0.0811206	[2, 2]	-0.394785
chrII	12301712	0.0970269	0.0811206	[2, 2]	-0.505861
chrII	12381172	0.0970269	0.0811206	[2, 2]	0.518371
chrII	12493440	0.0970269	0.0811206	[2, 2]	0.418677
chrII	12493479	0.0970269	0.0811206	[2, 2]	0.232011
chrII	12511467	0.0970269	0.0811206	[2, 2]	-0.484728
chrII	12511482	0.0970269	0.0811206	[2, 2]	0.470626
chrII	12511533	0.0970269	0.0811206	[2, 2]	0.590164
chrII	12532584	0.0970269	0.0811206	[2, 2]	0.446014
chrII	12532595	0.0970269	0.0811206	[2, 2]	0.448159
chrII	12532599	0.0970269	0.0811206	[2, 2]	0.635187
chrII	12532601	0.0970269	0.0811206	[2, 2]	0.42612
chrII	12557397	0.0970269	0.0811206	[2, 2]	0.823974
chrII	12557418	0.0970269	0.0811206	[2, 2]	-0.645941
chrII	12557461	0.0970269	0.0811206	[2, 2]	0.524565
chrII	12557534	0.0970269	0.0811206	[2, 2]	0.441216
chrII	12832105	0.0970269	0.0811206	[2, 2]	0.622884
chrII	12886409	0.0970269	0.0811206	[2, 2]	0.463402
chrII	13101412	0.0970269	0.0811206	[2, 2]	0.565438
chrII	13230217	0.0970269	0.0811206	[2, 2]	-0.722067
chrII	13350426	0.0970269	0.0811206	[2, 2]	-0.286096
chrII	13917006	0.0970269	0.0811206	[2, 2]	0.563446
chrII	13925589	0.0970269	0.0811206	[2, 2]	-0.331325
chrII	14080822	0.0970269	0.0811206	[2, 2]	-0.479246
chrII	14190075	0.0970269	0.0811206	[2, 2]	-0.345341
chrII	14241154	0.0970269	0.0811206	[2, 2]	-0.329344
chrII	14241157	0.0970269	0.0811206	[2, 2]	-0.643573
chrII	14316489	0.0970269	0.0811206	[2, 2]	-0.495408
chrII	14601313	0.0970269	0.0811206	[2, 2]	-0.298
chrII	14623466	0.0970269	0.0811206	[2, 2]	0.325204
chrII	14623527	0.0970269	0.0811206	[2, 2]	0.725148
chrII	15077210	0.0970269	0.0811206	[2, 2]	0.759415
chrII	15101401	0.0970269	0.0811206	[2, 2]	-0.457853
chrII	15101443	0.0970269	0.0811206	[2, 2]	-0.458959
chrII	15101461	0.0970269	0.0811206	[2, 2]	-0.464266
chrII	15331352	0.0970269	0.0811206	[2, 2]	0.305153
chrII	15336131	0.0970269	0.0811206	[2, 2]	-0.293672
chrII	15452270	0.0970269	0.0811206	[2, 2]	-0.676458
chrII	15472542	0.0970269	0.0811206	[2, 2]	0.567448
chrII	15472553	0.0970269	0.0811206	[2, 2]	0.5937
chrII	15472555	0.0970269	0.0811206	[2, 2]	0.47091
chrII	15472569	0.0970269	0.0811206	[2, 2]	0.443546
chrII	15472575	0.0970269	0.0811206	[2, 2]	0.581449
chrII	15472590	0.0970269	0.0811206	[2, 2]	0.500528
chrII	15484490	0.0970269	0.0811206	[2, 2]	0.235647
chrII	15581734	0.0970269	0.0811206	[2, 2]	-0.69455
chrII	15614798	0.0970269	0.0811206	[2, 2]	0.369282
chrII	15614803	0.0970269	0.0811206	[2, 2]	0.70145
chrII	15614814	0.0970269	0.0811206	[2, 2]	0.714343
chrII	15614831	0.0970269	0.0811206	[2, 2]	0.345691
chrII	15620525	0.0970269	0.0811206	[2, 2]	0.516259
chrII	16216143	0.0970269	0.0811206	[2, 2]	-0.87386
chrII	16216173	0.0970269	0.0811206	[2, 2]	0.557629
chrII	16502552	0.0970269	0.0811206	[2, 2]	-0.534321
chrII	16559395	0.0970269	0.0811206	[2, 2]	0.835634
chrII	16702567	0.0970269	0.0811206	[2, 2]	-0.564091
chrII	16702589	0.0970269	0.0811206	[2, 2]	0.730152
chrII	16726430	0.0970269	0.0811206	[2, 2]	0.585124
chrII	16746142	0.0970269	0.0811206	[2, 2]	-0.322132
chrII	16746173	0.0970269	0.0811206	[2, 2]	-0.268046
chrII	16746180	0.0970269	0.0811206	[2, 2]	-0.267251
chrII	16746191	0.0970269	0.0811206	[2, 2]	-0.215443
chrII	16746195	0.0970269	0.0811206	[2, 2]	-0.25101
chrII	16746217	0.0970269	0.0811206	[2, 2]	-0.35074
chrII	16746220	0.0970269	0.0811206	[2, 2]	-0.373212
chrII	16997663	0.0970269	0.0811206	[2, 2]	-0.965266
chrII	16997668	0.0970269	0.0811206	[2, 2]	-0.558187
chrII	16997712	0.0970269	0.0811206	[2, 2]	-0.535359
chrII	17350661	0.0970269	0.0811206	[2, 2]	-0.363372
chrII	17350718	0.0970269	0.0811206	[2, 2]	-0.367184
chrII	17350721	0.0970269	0.0811206	[2, 2]	-0.708691
chrII	17371649	0.0970269	0.0811206	[2, 2]	-0.208725
chrII	17431863	0.0970269	0.0811206	[2, 2]	-0.52664
chrII	17546208	0.0970269	0.0811206	[2, 2]	-0.914335
chrII	17560958	0.0970269	0.0811206	[2, 2]	0.494831
chrII	17560978	0.0970269	0.0811206	[2, 2]	0.50644
chrII	17560991	0.0970269	0.0811206	[2, 2]	0.548214
chrII	17796341	0.0970269	0.0811206	[2, 2]	-0.609947
chrII	17796358	0.0970269	0.0811206	[2, 2]	-0.630951
chrII	17867174	0.0970269	0.0811206	[2, 2]	0.198141
chrII	17889799	0.0970269	0.0811206	[2, 2]	-0.608051
chrII	17889801	0.0970269	0.0811206	[2, 2]	-0.695132
chrII	17898219	0.0970269	0.0811206	[2, 2]	-0.534469
chrII	17898267	0.0970269	0.0811206	[2, 2]	-0.317319
chrII	17898280	0.0970269	0.0811206	[2, 2]	-0.300259
chrII	17927213	0.0970269	0.0811206	[2, 2]	-0.392351
chrII	17946142	0.0970269	0.0811206	[2, 2]	0.36736
chrII	17991476	0.0970269	0.0811206	[2, 2]	-0.447899
chrII	17991507	0.0970269	0.0811206	[2, 2]	-0.580293
chrII	18007809	0.0970269	0.0811206	[2, 2]	0.208752
chrII	18007836	0.0970269	0.0811206	[2, 2]	0.211589
chrII	18007893	0.0970269	0.0811206	[2, 2]	-0.468506
chrII	18021272	0.0970269	0.0811206	[2, 2]	-0.478807
chrII	18336677	0.0970269	0.0811206	[2, 2]	-0.843759
chrII	18336686	0.0970269	0.0811206	[2, 2]	-0.865093
chrII	18346597	0.0970269	0.0811206	[2, 2]	0.32372
chrII	18346609	0.0970269	0.0811206	[2, 2]	0.401017
chrII	18346625	0.0970269	0.0811206	[2, 2]	0.387357
chrII	18346721	0.0970269	0.0811206	[2, 2]	0.499986
chrII	18404644	0.0970269	0.0811206	[2, 2]	0.426771
chrII	18671468	0.0970269	0.0811206	[2, 2]	-0.99167
chrII	18738700	0.0970269	0.0811206	[2, 2]	-0.228288
chrII	18750094	0.0970269	0.0811206	[2, 2]	-0.317043
chrII	18757380	0.0970269	0.0811206	[2, 2]	0.344688
chrII	18861449	0.0970269	0.0811206	[2, 2]	0.914725
chrII	18899487	0.0970269	0.0811206	[2, 2]	0.338719
chrII	18899501	0.0970269	0.0811206	[2, 2]	0.469821
chrII	18934668	0.0970269	0.0811206	[2, 2]	-0.735227
chrII	18964104	0.0970269	0.0811206	[2, 2]	0.500153
chrII	18964152	0.0970269	0.0811206	[2, 2]	0.638934
chrII	18964246	0.0970269	0.0811206	[2, 2]	0.520476
chrII	19091872	0.0970269	0.0811206	[2, 2]	-0.328286
chrII	19208738	0.0970269	0.0811206	[2, 2]	0.30491
chrII	19266980	0.0970269	0.0811206	[2, 2]	0.428847
chrII	19272606	0.0970269	0.0811206	[2, 2]	0.466577
chrII	19377564	0.0970269	0.0811206	[2, 2]	0.536655
chrII	19377671	0.0970269	0.0811206	[2, 2]	0.598184
chrII	19377679	0.0970269	0.0811206	[2, 2]	0.354089
chrII	19524448	0.0970269	0.0811206	[2, 2]	-0.257999
chrII	19595576	0.0970269	0.0811206	[2, 2]	-0.278
chrII	19595627	0.0970269	0.0811206	[2, 2]	-0.206071
chrII	19595644	0.0970269	0.0811206	[2, 2]	-0.283366
chrII	19645227	0.0970269	0.0811206	[2, 2]	0.333411
chrII	19674082	0.0970269	0.0811206	[2, 2]	-0.507562
chrII	19674095	0.0970269	0.0811206	[2, 2]	-0.964047
chrII	19674131	0.0970269	0.0811206	[2, 2]	-0.969014
chrII	19777454	0.0970269	0.0811206	[2, 2]	0.568912
chrII	19777479	0.0970269	0.0811206	[2, 2]	0.571684
chrII	19810809	0.0970269	0.0811206	[2, 2]	-0.790805
chrII	19830413	0.0970269	0.0811206	[2, 2]	-0.546828
chrII	19854519	0.0970269	0.0811206	[2, 2]	-0.731258
chrII	19854543	0.0970269	0.0811206	[2, 2]	0.424097
chrII	19989055	0.0970269	0.0811206	[2, 2]	-0.280446
chrII	20160939	0.0970269	0.0811206	[2, 2]	-0.534869
chrII	20160943	0.0970269	0.0811206	[2, 2]	0.341886
chrII	20167150	0.0970269	0.0811206	[2, 2]	-0.486329
chrII	20238902	0.0970269	0.0811206	[2, 2]	0.636488
chrII	20414331	0.0970269	0.0811206	[2, 2]	-0.260685
chrII	20516890	0.0970269	0.0811206	[2, 2]	0.381701
chrII	20745299	0.0970269	0.0811206	[2, 2]	0.927916
chrII	20745311	0.0970269	0.0811206	[2, 2]	0.92725
chrII	20745328	0.0970269	0.0811206	[2, 2]	0.969035
chrII	20745334	0.0970269	0.0811206	[2, 2]	0.914084
chrII	21017452	0.0970269	0.0811206	[2, 2]	0.940099
chrII	21060740	0.0970269	0.0811206	[2, 2]	-0.897585
chrII	21203185	0.0970269	0.0811206	[2, 2]	-0.820715
chrII	21284474	0.0970269	0.0811206	[2, 2]	0.607582
chrII	21284483	0.0970269	0.0811206	[2, 2]	-0.276573
chrII	21507513	0.0970269	0.0811206	[2, 2]	-0.481558
chrII	21507566	0.0970269	0.0811206	[2, 2]	-0.353584
chrII	21524085	0.0970269	0.0811206	[2, 2]	0.600495
chrII	21524159	0.0970269	0.0811206	[2, 2]	0.181479
chrII	21574050	0.0970269	0.0811206	[2, 2]	0.525753
chrII	21574172	0.0970269	0.0811206	[2, 2]	-0.712471
chrII	21574177	0.0970269	0.0811206	[2, 2]	-0.512791
chrII	21674142	0.0970269	0.0811206	[2, 2]	-0.500361
chrII	21814165	0.0970269	0.0811206	[2, 2]	0.298859
chrII	21814189	0.0970269	0.0811206	[2, 2]	0.227462
chrII	21872053	0.0970269	0.0811206	[2, 2]	-0.651235
chrII	21891562	0.0970269	0.0811206	[2, 2]	0.280339
chrII	21907925	0.0970269	0.0811206	[2, 2]	0.476443
chrII	22011203	0.0970269	0.0811206	[2, 2]	0.572382
chrII	22092253	0.0970269	0.0811206	[2, 2]	0.154749
chrII	22116651	0.0970269	0.0811206	[2, 2]	0.56944
chrII	22116658	0.0970269	0.0811206	[2, 2]	0.571626
chrII	22116667	0.0970269	0.0811206	[2, 2]	0.572932
chrII	22116687	0.0970269	0.0811206	[2, 2]	0.55475
chrII	22116698	0.0970269	0.0811206	[2, 2]	0.566423
chrII	22116704	0.0970269	0.0811206	[2, 2]	0.571042
chrII	22116708	0.0970269	0.0811206	[2, 2]	0.574169
chrII	22129153	0.0970269	0.0811206	[2, 2]	-0.8189
chrII	22169706	0.0970269	0.0811206	[2, 2]	0.471311
chrII	22169708	0.0970269	0.0811206	[2, 2]	0.662647
chrII	22169724	0.0970269	0.0811206	[2, 2]	0.958087
chrII	22169728	0.0970269	0.0811206	[2, 2]	0.985865
chrII	22176223	0.0970269	0.0811206	[2, 2]	0.783141
chrII	22176260	0.0970269	0.0811206	[2, 2]	-0.613216
chrII	22176328	0.0970269	0.0811206	[2, 2]	-0.263529
chrII	22199485	0.0970269	0.0811206	[2, 2]	0.57081
chrII	22239715	0.0970269	0.0811206	[2, 2]	0.580358
chrII	22367160	0.0970269	0.0811206	[2, 2]	0.254671
chrII	22404089	0.0970269	0.0811206	[2, 2]	0.504424
chrII	22439790	0.0970269	0.0811206	[2, 2]	0.487948
chrII	22453651	0.0970269	0.0811206	[2, 2]	0.356578
chrII	22453670	0.0970269	0.0811206	[2, 2]	0.473463
chrII	22483724	0.0970269	0.0811206	[2, 2]	0.890816
chrII	22483728	0.0970269	0.0811206	[2, 2]	0.905582
chrII	22514646	0.0970269	0.0811206	[2, 2]	0.99888
chrII	22529092	0.0970269	0.0811206	[2, 2]	-0.617158
chrII	22567901	0.0970269	0.0811206	[2, 2]	-0.325307
chrII	22567916	0.0970269	0.0811206	[2, 2]	-0.199379
chrII	22615167	0.0970269	0.0811206	[2, 2]	-0.205543
chrII	22617410	0.0970269	0.0811206	[2, 2]	-0.357705
chrII	22646487	0.0970269	0.0811206	[2, 2]	-0.697983
chrII	22646490	0.0970269	0.0811206	[2, 2]	0.255459
chrII	22646631	0.0970269	0.0811206	[2, 2]	0.672928
chrII	22646639	0.0970269	0.0811206	[2, 2]	0.818391
chrII	22647133	0.0970269	0.0811206	[2, 2]	0.624777
chrII	22757741	0.0970269	0.0811206	[2, 2]	0.542553
chrII	22757755	0.0970269	0.0811206	[2, 2]	0.521223
chrII	22757820	0.0970269	0.0811206	[2, 2]	0.418438
chrII	22757822	0.0970269	0.0811206	[2, 2]	0.668775
chrII	22757824	0.0970269	0.0811206	[2, 2]	0.56715
chrII	22757895	0.0970269	0.0811206	[2, 2]	0.336111
chrII	22873426	0.0970269	0.0811206	[2, 2]	-0.659503
chrII	22873438	0.0970269	0.0811206	[2, 2]	-0.485353
chrII	22875423	0.0970269	0.0811206	[2, 2]	0.943934
chrII	22875438	0.0970269	0.0811206	[2, 2]	0.728568
chrII	22997838	0.0970269	0.0811206	[2, 2]	-0.192658
chrII	23111819	0.0970269	0.0811206	[2, 2]	-0.318902
chrII	23120216	0.0970269	0.0811206	[2, 2]	0.375933
chrII	23245711	0.0970269	0.0811206	[2, 2]	-0.306603
chrII	23254165	0.0970269	0.0811206	[2, 2]	-0.479596
chrII	23254179	0.0970269	0.0811206	[2, 2]	-0.674325
chrII	23263574	0.0970269	0.0811206	[2, 2]	-0.509409
chrII	23283911	0.0970269	0.0811206	[2, 2]	-0.666207
chrII	23291069	0.0970269	0.0811206	[2, 2]	0.330849
chrII	23291084	0.0970269	0.0811206	[2, 2]	-0.555061
chrII	23291105	0.0970269	0.0811206	[2, 2]	-0.203968
chrIII	245840	0.0970269	0.0811206	[2, 2]	0.540045
chrIII	267529	0.0970269	0.0811206	[2, 2]	-0.272718
chrIII	273594	0.0970269	0.0811206	[2, 2]	-0.453185
chrIII	364546	0.0970269	0.0811206	[2, 2]	0.752801
chrIII	364553	0.0970269	0.0811206	[2, 2]	0.57004
chrIII	494511	0.0970269	0.0811206	[2, 2]	-0.460431
chrIII	531538	0.0970269	0.0811206	[2, 2]	-0.18868
chrIII	531559	0.0970269	0.0811206	[2, 2]	-0.33595
chrIII	549169	0.0970269	0.0811206	[2, 2]	-0.509809
chrIII	549187	0.0970269	0.0811206	[2, 2]	-0.347837
chrIII	570265	0.0970269	0.0811206	[2, 2]	-0.602495
chrIII	626917	0.0970269	0.0811206	[2, 2]	0.317022
chrIII	689164	0.0970269	0.0811206	[2, 2]	0.285429
chrIII	732860	0.0970269	0.0811206	[2, 2]	0.609904
chrIII	732869	0.0970269	0.0811206	[2, 2]	0.610577
chrIII	732874	0.0970269	0.0811206	[2, 2]	0.882807
chrIII	839418	0.0970269	0.0811206	[2, 2]	-0.780534
chrIII	947200	0.0970269	0.0811206	[2, 2]	0.245043
chrIII	947272	0.0970269	0.0811206	[2, 2]	-0.538093
chrIII	1104687	0.0970269	0.0811206	[2, 2]	0.302205
chrIII	1116155	0.0970269	0.0811206	[2, 2]	-0.887406
chrIII	1199636	0.0970269	0.0811206	[2, 2]	-0.508438
chrIII	1335682	0.0970269	0.0811206	[2, 2]	-0.496846
chrIII	1399882	0.0970269	0.0811206	[2, 2]	-0.286526
chrIII	1585495	0.0970269	0.0811206	[2, 2]	-0.215952
chrIII	1585522	0.0970269	0.0811206	[2, 2]	-0.173729
chrIII	1585525	0.0970269	0.0811206	[2, 2]	-0.248235
chrIII	1653099	0.0970269	0.0811206	[2, 2]	0.435289
chrIII	2150943	0.0970269	0.0811206	[2, 2]	-0.378397
chrIII	2150946	0.0970269	0.0811206	[2, 2]	-0.399441
chrIII	2150957	0.0970269	0.0811206	[2, 2]	-0.560556
chrIII	2150965	0.0970269	0.0811206	[2, 2]	-0.445982
chrIII	2150974	0.0970269	0.0811206	[2, 2]	-0.399735
chrIII	2158535	0.0970269	0.0811206	[2, 2]	-0.705479
chrIII	2158545	0.0970269	0.0811206	[2, 2]	-0.606652
chrIII	2158555	0.0970269	0.0811206	[2, 2]	0.294377
chrIII	2158566	0.0970269	0.0811206	[2, 2]	-0.653122
chrIII	2158618	0.0970269	0.0811206	[2, 2]	-0.739348
chrIII	2261331	0.0970269	0.0811206	[2, 2]	-0.530175
chrIII	2267559	0.0970269	0.0811206	[2, 2]	0.518671
chrIII	2652300	0.0970269	0.0811206	[2, 2]	0.432391
chrIII	2669963	0.0970269	0.0811206	[2, 2]	0.269992
chrIII	2937102	0.0970269	0.0811206	[2, 2]	0.366679
chrIII	2937109	0.0970269	0.0811206	[2, 2]	0.381395
chrIII	2937130	0.0970269	0.0811206	[2, 2]	0.363005
chrIII	2937141	0.0970269	0.0811206	[2, 2]	0.363485
chrIII	3207545	0.0970269	0.0811206	[2, 2]	-0.644121
chrIII	3605771	0.0970269	0.0811206	[2, 2]	0.507035
chrIII	3886649	0.0970269	0.0811206	[2, 2]	0.217189
chrIII	4025350	0.0970269	0.0811206	[2, 2]	0.415103
chrIII	4025416	0.0970269	0.0811206	[2, 2]	0.745515
chrIII	4025419	0.0970269	0.0811206	[2, 2]	0.359854
chrIII	4410708	0.0970269	0.0811206	[2, 2]	0.603921
chrIII	4456633	0.0970269	0.0811206	[2, 2]	-0.440719
chrIII	4730862	0.0970269	0.0811206	[2, 2]	0.476566
chrIII	4792558	0.0970269	0.0811206	[2, 2]	0.148987
chrIII	4944072	0.0970269	0.0811206	[2, 2]	-0.408363
chrIII	5041702	0.0970269	0.0811206	[2, 2]	-0.429567
chrIII	5041815	0.0970269	0.0811206	[2, 2]	-0.478948
chrIII	5041885	0.0970269	0.0811206	[2, 2]	-0.38384
chrIII	5341307	0.0970269	0.0811206	[2, 2]	-0.497423
chrIII	5382006	0.0970269	0.0811206	[2, 2]	0.189077
chrIII	5382124	0.0970269	0.0811206	[2, 2]	-0.259299
chrIII	5391392	0.0970269	0.0811206	[2, 2]	-0.244184
chrIII	5546131	0.0970269	0.0811206	[2, 2]	0.227757
chrIII	6007729	0.0970269	0.0811206	[2, 2]	0.509924
chrIII	6023280	0.0970269	0.0811206	[2, 2]	-0.701254
chrIII	6027651	0.0970269	0.0811206	[2, 2]	-0.562319
chrIII	6027704	0.0970269	0.0811206	[2, 2]	0.402522
chrIII	6037654	0.0970269	0.0811206	[2, 2]	0.552158
chrIII	6143843	0.0970269	0.0811206	[2, 2]	0.219051
chrIII	6143861	0.0970269	0.0811206	[2, 2]	-0.447663
chrIII	6143883	0.0970269	0.0811206	[2, 2]	0.289696
chrIII	6268071	0.0970269	0.0811206	[2, 2]	-0.560781
chrIII	6268085	0.0970269	0.0811206	[2, 2]	0.48217
chrIII	6385089	0.0970269	0.0811206	[2, 2]	-0.276564
chrIII	6829939	0.0970269	0.0811206	[2, 2]	-0.181723
chrIII	6898501	0.0970269	0.0811206	[2, 2]	-0.727891
chrIII	6956722	0.0970269	0.0811206	[2, 2]	-0.3667
chrIII	6980355	0.0970269	0.0811206	[2, 2]	0.785484
chrIII	6985827	0.0970269	0.0811206	[2, 2]	-0.422406
chrIII	7083830	0.0970269	0.0811206	[2, 2]	-0.305058
chrIII	7083832	0.0970269	0.0811206	[2, 2]	-0.292132
chrIII	7270875	0.0970269	0.0811206	[2, 2]	0.237675
chrIII	7489431	0.0970269	0.0811206	[2, 2]	0.282635
chrIII	7498718	0.0970269	0.0811206	[2, 2]	-0.337236
chrIII	7498729	0.0970269	0.0811206	[2, 2]	-0.27263
chrIII	7498740	0.0970269	0.0811206	[2, 2]	-0.468341
chrIII	7554849	0.0970269	0.0811206	[2, 2]	0.471122
chrIII	7882290	0.0970269	0.0811206	[2, 2]	-0.193117
chrIII	7882339	0.0970269	0.0811206	[2, 2]	0.652465
chrIII	7882355	0.0970269	0.0811206	[2, 2]	0.543819
chrIII	7882390	0.0970269	0.0811206	[2, 2]	-0.808163
chrIII	7882408	0.0970269	0.0811206	[2, 2]	-0.596366
chrIII	7882424	0.0970269	0.0811206	[2, 2]	0.246375
chrIII	8061562	0.0970269	0.0811206	[2, 2]	0.588036
chrIII	8104099	0.0970269	0.0811206	[2, 2]	-0.501162
chrIII	8113023	0.0970269	0.0811206	[2, 2]	-0.681593
chrIII	8113039	0.0970269	0.0811206	[2, 2]	0.686293
chrIII	8354709	0.0970269	0.0811206	[2, 2]	0.487523
chrIII	8370063	0.0970269	0.0811206	[2, 2]	0.47356
chrIII	8559615	0.0970269	0.0811206	[2, 2]	0.594216
chrIII	8627353	0.0970269	0.0811206	[2, 2]	-0.381179
chrIII	8732835	0.0970269	0.0811206	[2, 2]	0.465744
chrIII	8911172	0.0970269	0.0811206	[2, 2]	0.765864
chrIII	9186438	0.0970269	0.0811206	[2, 2]	-0.524765
chrIII	9186443	0.0970269	0.0811206	[2, 2]	-0.648598
chrIII	9275843	0.0970269	0.0811206	[2, 2]	0.246893
chrIII	9275860	0.0970269	0.0811206	[2, 2]	0.475589
chrIII	9316968	0.0970269	0.0811206	[2, 2]	0.687975
chrIII	9317009	0.0970269	0.0811206	[2, 2]	0.834016
chrIII	9317027	0.0970269	0.0811206	[2, 2]	0.69082
chrIII	9317121	0.0970269	0.0811206	[2, 2]	0.449658
chrIII	9317128	0.0970269	0.0811206	[2, 2]	0.538741
chrIII	9320541	0.0970269	0.0811206	[2, 2]	0.50925
chrIII	9320546	0.0970269	0.0811206	[2, 2]	0.34218
chrIII	9333735	0.0970269	0.0811206	[2, 2]	-0.555972
chrIII	9333745	0.0970269	0.0811206	[2, 2]	-0.555396
chrIII	9398260	0.0970269	0.0811206	[2, 2]	-0.340489
chrIII	9398380	0.0970269	0.0811206	[2, 2]	-0.277946
chrIII	9441889	0.0970269	0.0811206	[2, 2]	0.79867
chrIII	9517943	0.0970269	0.0811206	[2, 2]	-0.89881
chrIII	9599308	0.0970269	0.0811206	[2, 2]	0.552086
chrIII	9599311	0.0970269	0.0811206	[2, 2]	0.663138
chrIII	9599348	0.0970269	0.0811206	[2, 2]	0.54078
chrIII	9599370	0.0970269	0.0811206	[2, 2]	-0.229546
chrIII	9599383	0.0970269	0.0811206	[2, 2]	0.215461
chrIII	9621610	0.0970269	0.0811206	[2, 2]	-0.392677
chrIII	9730188	0.0970269	0.0811206	[2, 2]	0.44346
chrIII	9770879	0.0970269	0.0811206	[2, 2]	-0.638687
chrIII	9813965	0.0970269	0.0811206	[2, 2]	0.467407
chrIII	9834305	0.0970269	0.0811206	[2, 2]	0.471178
chrIII	9834310	0.0970269	0.0811206	[2, 2]	0.482967
chrIII	9834369	0.0970269	0.0811206	[2, 2]	0.455116
chrIII	10005384	0.0970269	0.0811206	[2, 2]	-0.431908
chrIII	10063428	0.0970269	0.0811206	[2, 2]	0.393017
chrIII	10063450	0.0970269	0.0811206	[2, 2]	0.437222
chrIII	10063461	0.0970269	0.0811206	[2, 2]	0.899343
chrIII	10063474	0.0970269	0.0811206	[2, 2]	0.279834
chrIII	10230872	0.0970269	0.0811206	[2, 2]	0.258419
chrIII	10230909	0.0970269	0.0811206	[2, 2]	0.712514
chrIII	10230940	0.0970269	0.0811206	[2, 2]	0.441368
chrIII	10284052	0.0970269	0.0811206	[2, 2]	0.814751
chrIII	10305914	0.0970269	0.0811206	[2, 2]	-0.756617
chrIII	10305924	0.0970269	0.0811206	[2, 2]	-0.744
chrIII	10305937	0.0970269	0.0811206	[2, 2]	-0.565875
chrIII	10367268	0.0970269	0.0811206	[2, 2]	0.581781
chrIII	10388380	0.0970269	0.0811206	[2, 2]	0.751246
chrIII	10388393	0.0970269	0.0811206	[2, 2]	0.312805
chrIII	10853494	0.0970269	0.0811206	[2, 2]	0.410159
chrIII	10878227	0.0970269	0.0811206	[2, 2]	-0.474519
chrIII	11041710	0.0970269	0.0811206	[2, 2]	-0.575082
chrIII	11041725	0.0970269	0.0811206	[2, 2]	-0.541378
chrIII	11093893	0.0970269	0.0811206	[2, 2]	-0.556564
chrIII	11095145	0.0970269	0.0811206	[2, 2]	-0.267948
chrIII	11311250	0.0970269	0.0811206	[2, 2]	0.325238
chrIII	11708700	0.0970269	0.0811206	[2, 2]	0.444343
chrIII	11708703	0.0970269	0.0811206	[2, 2]	0.295184
chrIII	11752904	0.0970269	0.0811206	[2, 2]	0.457284
chrIII	11752907	0.0970269	0.0811206	[2, 2]	0.542193
chrIII	11752912	0.0970269	0.0811206	[2, 2]	0.458965
chrIII	12007012	0.0970269	0.0811206	[2, 2]	0.989271
chrIII	12007021	0.0970269	0.0811206	[2, 2]	0.731564
chrIII	12068413	0.0970269	0.0811206	[2, 2]	0.497312
chrIII	12166229	0.0970269	0.0811206	[2, 2]	-0.642094
chrIII	12256461	0.0970269	0.0811206	[2, 2]	0.480413
chrIII	12509551	0.0970269	0.0811206	[2, 2]	-0.172293
chrIII	12573665	0.0970269	0.0811206	[2, 2]	-0.542443
chrIII	12619792	0.0970269	0.0811206	[2, 2]	0.671907
chrIII	12683640	0.0970269	0.0811206	[2, 2]	0.638359
chrIII	12686314	0.0970269	0.0811206	[2, 2]	0.981777
chrIII	12718777	0.0970269	0.0811206	[2, 2]	0.463394
chrIII	12718798	0.0970269	0.0811206	[2, 2]	-0.221841
chrIII	12750785	0.0970269	0.0811206	[2, 2]	0.786151
chrIII	12750802	0.0970269	0.0811206	[2, 2]	-0.406761
chrIII	12793407	0.0970269	0.0811206	[2, 2]	0.599428
chrIII	12793426	0.0970269	0.0811206	[2, 2]	0.846436
chrIII	12848012	0.0970269	0.0811206	[2, 2]	0.411277
chrIII	12864697	0.0970269	0.0811206	[2, 2]	-0.236843
chrIII	12864722	0.0970269	0.0811206	[2, 2]	-0.285171
chrIII	12864724	0.0970269	0.0811206	[2, 2]	-0.301954
chrIII	12891512	0.0970269	0.0811206	[2, 2]	0.365282
chrIII	12891515	0.0970269	0.0811206	[2, 2]	0.577645
chrIII	12891517	0.0970269	0.0811206	[2, 2]	0.565987
chrIII	12891572	0.0970269	0.0811206	[2, 2]	0.462329
chrIII	13014939	0.0970269	0.0811206	[2, 2]	-0.521281
chrIII	13015027	0.0970269	0.0811206	[2, 2]	-0.81753
chrIII	13015044	0.0970269	0.0811206	[2, 2]	-0.539897
chrIII	13073827	0.0970269	0.0811206	[2, 2]	-0.508008
chrIII	13095952	0.0970269	0.0811206	[2, 2]	-0.418023
chrIII	13160274	0.0970269	0.0811206	[2, 2]	-0.535758
chrIII	13197296	0.0970269	0.0811206	[2, 2]	-0.203261
chrIII	13204741	0.0970269	0.0811206	[2, 2]	0.601732
chrIII	13315702	0.0970269	0.0811206	[2, 2]	0.768813
chrIII	13315731	0.0970269	0.0811206	[2, 2]	-0.446638
chrIII	13315762	0.0970269	0.0811206	[2, 2]	-0.321213
chrIII	13363531	0.0970269	0.0811206	[2, 2]	-0.583974
chrIII	13459606	0.0970269	0.0811206	[2, 2]	0.690924
chrIII	13490138	0.0970269	0.0811206	[2, 2]	-0.601495
chrIII	13490145	0.0970269	0.0811206	[2, 2]	-0.342034
chrIII	13561522	0.0970269	0.0811206	[2, 2]	0.281899
chrIII	13561535	0.0970269	0.0811206	[2, 2]	0.72588
chrIII	13561565	0.0970269	0.0811206	[2, 2]	0.491433
chrIII	13610902	0.0970269	0.0811206	[2, 2]	-0.958504
chrIII	13610927	0.0970269	0.0811206	[2, 2]	-0.789072
chrIII	13610938	0.0970269	0.0811206	[2, 2]	-0.784206
chrIII	13626557	0.0970269	0.0811206	[2, 2]	0.198609
chrIII	13643937	0.0970269	0.0811206	[2, 2]	-0.516703
chrIII	13690032	0.0970269	0.0811206	[2, 2]	-0.369209
chrIII	13690064	0.0970269	0.0811206	[2, 2]	-0.810054
chrIII	13872522	0.0970269	0.0811206	[2, 2]	-0.249007
chrIII	13872556	0.0970269	0.0811206	[2, 2]	-0.312289
chrIII	13898808	0.0970269	0.0811206	[2, 2]	0.599276
chrIII	13906311	0.0970269	0.0811206	[2, 2]	0.531599
chrIII	13906317	0.0970269	0.0811206	[2, 2]	0.521489
chrIII	13951015	0.0970269	0.0811206	[2, 2]	-0.40203
chrIII	13951020	0.0970269	0.0811206	[2, 2]	-0.408553
chrIII	13964727	0.0970269	0.0811206	[2, 2]	-0.530901
chrIII	14205850	0.0970269	0.0811206	[2, 2]	-0.62645
chrIII	14205859	0.0970269	0.0811206	[2, 2]	-0.436181
chrIII	14425451	0.0970269	0.0811206	[2, 2]	-0.650402
chrIII	14425453	0.0970269	0.0811206	[2, 2]	0.332076
chrIII	14433748	0.0970269	0.0811206	[2, 2]	-0.967096
chrIII	14433750	0.0970269	0.0811206	[2, 2]	-0.579832
chrIII	14562899	0.0970269	0.0811206	[2, 2]	-0.361511
chrIII	14562904	0.0970269	0.0811206	[2, 2]	-0.565602
chrIII	14562931	0.0970269	0.0811206	[2, 2]	-0.381801
chrIII	14587929	0.0970269	0.0811206	[2, 2]	0.554788
chrIII	14594675	0.0970269	0.0811206	[2, 2]	-0.221941
chrIII	14594695	0.0970269	0.0811206	[2, 2]	0.654007
chrIII	14693456	0.0970269	0.0811206	[2, 2]	0.533665
chrIII	14754220	0.0970269	0.0811206	[2, 2]	-0.278361
chrIII	14754246	0.0970269	0.0811206	[2, 2]	-0.403294
chrIII	14769521	0.0970269	0.0811206	[2, 2]	-0.320645
chrIII	14769547	0.0970269	0.0811206	[2, 2]	0.143829
chrIII	14851057	0.0970269	0.0811206	[2, 2]	0.823694
chrIII	14875301	0.0970269	0.0811206	[2, 2]	0.443361
chrIII	14932073	0.0970269	0.0811206	[2, 2]	0.507444
chrIII	14932124	0.0970269	0.0811206	[2, 2]	0.450429
chrIII	14932233	0.0970269	0.0811206	[2, 2]	0.564398
chrIII	14932239	0.0970269	0.0811206	[2, 2]	0.789391
chrIII	14935235	0.0970269	0.0811206	[2, 2]	0.996587
chrIII	14935250	0.0970269	0.0811206	[2, 2]	1
chrIII	15099223	0.0970269	0.0811206	[2, 2]	-0.493173
chrIII	15130683	0.0970269	0.0811206	[2, 2]	-0.434652
chrIII	15130706	0.0970269	0.0811206	[2, 2]	-0.627502
chrIII	15369299	0.0970269	0.0811206	[2, 2]	-0.277621
chrIII	15369330	0.0970269	0.0811206	[2, 2]	-0.429071
chrIII	15645169	0.0970269	0.0811206	[2, 2]	-0.851899
chrIII	15767806	0.0970269	0.0811206	[2, 2]	-0.910153
chrIII	15812883	0.0970269	0.0811206	[2, 2]	-0.171806
chrIII	15812886	0.0970269	0.0811206	[2, 2]	0.529668
chrIII	16042617	0.0970269	0.0811206	[2, 2]	-0.524968
chrIII	16042652	0.0970269	0.0811206	[2, 2]	-0.534163
chrIII	16042683	0.0970269	0.0811206	[2, 2]	-0.501892
chrIII	16042687	0.0970269	0.0811206	[2, 2]	-0.507943
chrIII	16213741	0.0970269	0.0811206	[2, 2]	0.235195
chrIII	16316101	0.0970269	0.0811206	[2, 2]	0.49639
chrIII	16336033	0.0970269	0.0811206	[2, 2]	-0.428486
chrIII	16369525	0.0970269	0.0811206	[2, 2]	0.609317
chrIII	16369547	0.0970269	0.0811206	[2, 2]	0.635077
chrIII	16369551	0.0970269	0.0811206	[2, 2]	0.933332
chrIII	16369578	0.0970269	0.0811206	[2, 2]	0.631104
chrIII	16369596	0.0970269	0.0811206	[2, 2]	0.934928
chrIII	16369598	0.0970269	0.0811206	[2, 2]	0.935314
chrIII	16414779	0.0970269	0.0811206	[2, 2]	-0.447962
chrIII	16414784	0.0970269	0.0811206	[2, 2]	0.571003
chrIII	16438890	0.0970269	0.0811206	[2, 2]	0.618285
chrIII	16470458	0.0970269	0.0811206	[2, 2]	-0.248732
chrIII	16482348	0.0970269	0.0811206	[2, 2]	-0.185898
chrIII	16536901	0.0970269	0.0811206	[2, 2]	-0.27274
chrIII	16536959	0.0970269	0.0811206	[2, 2]	0.324296
chrIII	16537053	0.0970269	0.0811206	[2, 2]	-0.430379
chrIII	16578013	0.0970269	0.0811206	[2, 2]	-0.82892
chrIII	16603534	0.0970269	0.0811206	[2, 2]	-0.362676
chrIII	16603578	0.0970269	0.0811206	[2, 2]	-0.301175
chrIII	16603589	0.0970269	0.0811206	[2, 2]	-0.275276
chrIII	16603645	0.0970269	0.0811206	[2, 2]	0.991292
chrIII	16645301	0.0970269	0.0811206	[2, 2]	0.528232
chrIII	16645358	0.0970269	0.0811206	[2, 2]	0.463224
chrIII	16645450	0.0970269	0.0811206	[2, 2]	-0.400585
chrIII	16652595	0.0970269	0.0811206	[2, 2]	0.248693
chrIII	16652637	0.0970269	0.0811206	[2, 2]	0.287928
chrIII	16652691	0.0970269	0.0811206	[2, 2]	0.320015
chrIII	16750996	0.0970269	0.0811206	[2, 2]	-0.214477
chrIII	16751030	0.0970269	0.0811206	[2, 2]	-0.638536
chrIII	16751055	0.0970269	0.0811206	[2, 2]	0.736548
chrIII	16792974	0.0970269	0.0811206	[2, 2]	-0.204227
chrIII	16792998	0.0970269	0.0811206	[2, 2]	0.696553
chrIV	150700	0.0970269	0.0811206	[2, 2]	-0.231569
chrIV	300633	0.0970269	0.0811206	[2, 2]	0.543787
chrIV	328245	0.0970269	0.0811206	[2, 2]	-0.469344
chrIV	344051	0.0970269	0.0811206	[2, 2]	0.853392
chrIV	344129	0.0970269	0.0811206	[2, 2]	0.340235
chrIV	473040	0.0970269	0.0811206	[2, 2]	-0.17104
chrIV	473056	0.0970269	0.0811206	[2, 2]	-0.555308
chrIV	473059	0.0970269	0.0811206	[2, 2]	-0.985688
chrIV	542540	0.0970269	0.0811206	[2, 2]	0.590992
chrIV	542549	0.0970269	0.0811206	[2, 2]	0.62555
chrIV	570637	0.0970269	0.0811206	[2, 2]	0.475014
chrIV	570651	0.0970269	0.0811206	[2, 2]	0.522623
chrIV	570673	0.0970269	0.0811206	[2, 2]	0.53349
chrIV	570766	0.0970269	0.0811206	[2, 2]	0.639172
chrIV	674614	0.0970269	0.0811206	[2, 2]	0.537194
chrIV	674621	0.0970269	0.0811206	[2, 2]	0.921494
chrIV	821076	0.0970269	0.0811206	[2, 2]	-0.880164
chrIV	880022	0.0970269	0.0811206	[2, 2]	-0.372326
chrIV	902289	0.0970269	0.0811206	[2, 2]	0.853606
chrIV	902298	0.0970269	0.0811206	[2, 2]	0.910496
chrIV	902306	0.0970269	0.0811206	[2, 2]	0.586446
chrIV	902310	0.0970269	0.0811206	[2, 2]	0.856411
chrIV	902336	0.0970269	0.0811206	[2, 2]	0.70202
chrIV	902364	0.0970269	0.0811206	[2, 2]	0.738868
chrIV	902543	0.0970269	0.0811206	[2, 2]	0.52748
chrIV	939982	0.0970269	0.0811206	[2, 2]	0.241288
chrIV	940048	0.0970269	0.0811206	[2, 2]	-0.709358
chrIV	988669	0.0970269	0.0811206	[2, 2]	-0.443709
chrIV	988739	0.0970269	0.0811206	[2, 2]	0.589563
chrIV	988760	0.0970269	0.0811206	[2, 2]	-0.290855
chrIV	988776	0.0970269	0.0811206	[2, 2]	-0.311502
chrIV	988793	0.0970269	0.0811206	[2, 2]	0.482496
chrIV	994107	0.0970269	0.0811206	[2, 2]	-0.204059
chrIV	1006392	0.0970269	0.0811206	[2, 2]	0.424783
chrIV	1251820	0.0970269	0.0811206	[2, 2]	-0.390467
chrIV	1280442	0.0970269	0.0811206	[2, 2]	0.685268
chrIV	1280453	0.0970269	0.0811206	[2, 2]	0.881217
chrIV	1397329	0.0970269	0.0811206	[2, 2]	0.636497
chrIV	1397345	0.0970269	0.0811206	[2, 2]	0.512935
chrIV	1397350	0.0970269	0.0811206	[2, 2]	0.553572
chrIV	1397361	0.0970269	0.0811206	[2, 2]	0.761238
chrIV	1457352	0.0970269	0.0811206	[2, 2]	0.314071
chrIV	1655235	0.0970269	0.0811206	[2, 2]	0.602945
chrIV	1679564	0.0970269	0.0811206	[2, 2]	-0.200562
chrIV	1700149	0.0970269	0.0811206	[2, 2]	0.398884
chrIV	1700170	0.0970269	0.0811206	[2, 2]	0.15858
chrIV	1700177	0.0970269	0.0811206	[2, 2]	0.428647
chrIV	1700202	0.0970269	0.0811206	[2, 2]	0.43721
chrIV	1736280	0.0970269	0.0811206	[2, 2]	-0.427316
chrIV	1736416	0.0970269	0.0811206	[2, 2]	-0.334596
chrIV	1747872	0.0970269	0.0811206	[2, 2]	-0.422296
chrIV	1941725	0.0970269	0.0811206	[2, 2]	-0.567416
chrIV	1982033	0.0970269	0.0811206	[2, 2]	-0.488737
chrIV	2110807	0.0970269	0.0811206	[2, 2]	0.556099
chrIV	2114380	0.0970269	0.0811206	[2, 2]	-0.513926
chrIV	2114433	0.0970269	0.0811206	[2, 2]	0.642189
chrIV	2114444	0.0970269	0.0811206	[2, 2]	-0.461666
chrIV	2289641	0.0970269	0.0811206	[2, 2]	0.961603
chrIV	2289656	0.0970269	0.0811206	[2, 2]	0.528446
chrIV	2289658	0.0970269	0.0811206	[2, 2]	0.886372
chrIV	2289665	0.0970269	0.0811206	[2, 2]	0.888654
chrIV	2289670	0.0970269	0.0811206	[2, 2]	0.890055
chrIV	2361536	0.0970269	0.0811206	[2, 2]	-0.196211
chrIV	2361542	0.0970269	0.0811206	[2, 2]	-0.350259
chrIV	2484771	0.0970269	0.0811206	[2, 2]	0.595275
chrIV	2484790	0.0970269	0.0811206	[2, 2]	0.509441
chrIV	2506428	0.0970269	0.0811206	[2, 2]	0.861067
chrIV	2726564	0.0970269	0.0811206	[2, 2]	-0.447136
chrIV	2726620	0.0970269	0.0811206	[2, 2]	-0.45228
chrIV	2726627	0.0970269	0.0811206	[2, 2]	-0.529386
chrIV	2726635	0.0970269	0.0811206	[2, 2]	-0.537678
chrIV	2726639	0.0970269	0.0811206	[2, 2]	-0.60782
chrIV	2727345	0.0970269	0.0811206	[2, 2]	0.339577
chrIV	2727376	0.0970269	0.0811206	[2, 2]	0.313427
chrIV	2922442	0.0970269	0.0811206	[2, 2]	-0.163949
chrIV	2946995	0.0970269	0.0811206	[2, 2]	-0.284412
chrIV	2947024	0.0970269	0.0811206	[2, 2]	-0.41377
chrIV	2966808	0.0970269	0.0811206	[2, 2]	0.445613
chrIV	3017835	0.0970269	0.0811206	[2, 2]	0.590968
chrIV	3071370	0.0970269	0.0811206	[2, 2]	-0.276855
chrIV	3106743	0.0970269	0.0811206	[2, 2]	0.249344
chrIV	3183688	0.0970269	0.0811206	[2, 2]	0.506825
chrIV	3183699	0.0970269	0.0811206	[2, 2]	0.526307
chrIV	3233308	0.0970269	0.0811206	[2, 2]	0.582756
chrIV	3436599	0.0970269	0.0811206	[2, 2]	-0.383206
chrIV	3491486	0.0970269	0.0811206	[2, 2]	-0.597605
chrIV	3722395	0.0970269	0.0811206	[2, 2]	0.503733
chrIV	3722398	0.0970269	0.0811206	[2, 2]	0.520057
chrIV	3722416	0.0970269	0.0811206	[2, 2]	0.525113
chrIV	3722419	0.0970269	0.0811206	[2, 2]	0.400448
chrIV	3722434	0.0970269	0.0811206	[2, 2]	0.400071
chrIV	3722465	0.0970269	0.0811206	[2, 2]	0.461349
chrIV	3778342	0.0970269	0.0811206	[2, 2]	-0.383722
chrIV	3866994	0.0970269	0.0811206	[2, 2]	-0.239056
chrIV	3986259	0.0970269	0.0811206	[2, 2]	0.677791
chrIV	3986325	0.0970269	0.0811206	[2, 2]	-0.74706
chrIV	3986373	0.0970269	0.0811206	[2, 2]	-0.668898
chrIV	4018203	0.0970269	0.0811206	[2, 2]	0.338446
chrIV	4045028	0.0970269	0.0811206	[2, 2]	0.662241
chrIV	4057863	0.0970269	0.0811206	[2, 2]	0.356974
chrIV	4188408	0.0970269	0.0811206	[2, 2]	0.551313
chrIV	4188418	0.0970269	0.0811206	[2, 2]	0.823834
chrIV	4195629	0.0970269	0.0811206	[2, 2]	0.659274
chrIV	4310204	0.0970269	0.0811206	[2, 2]	-0.505992
chrIV	4313879	0.0970269	0.0811206	[2, 2]	-0.676454
chrIV	4313894	0.0970269	0.0811206	[2, 2]	-0.401634
chrIV	4313905	0.0970269	0.0811206	[2, 2]	-0.410665
chrIV	4419962	0.0970269	0.0811206	[2, 2]	-0.464224
chrIV	4697331	0.0970269	0.0811206	[2, 2]	0.615627
chrIV	4882633	0.0970269	0.0811206	[2, 2]	0.404064
chrIV	4913938	0.0970269	0.0811206	[2, 2]	1
chrIV	4935629	0.0970269	0.0811206	[2, 2]	-0.272866
chrIV	4935657	0.0970269	0.0811206	[2, 2]	0.500777
chrIV	4967308	0.0970269	0.0811206	[2, 2]	0.500953
chrIV	4972224	0.0970269	0.0811206	[2, 2]	0.223886
chrIV	4972227	0.0970269	0.0811206	[2, 2]	0.223966
chrIV	4972271	0.0970269	0.0811206	[2, 2]	0.261504
chrIV	4972316	0.0970269	0.0811206	[2, 2]	0.414611
chrIV	5003121	0.0970269	0.0811206	[2, 2]	0.629201
chrIV	5003150	0.0970269	0.0811206	[2, 2]	0.523437
chrIV	5003155	0.0970269	0.0811206	[2, 2]	0.531001
chrIV	5003177	0.0970269	0.0811206	[2, 2]	0.665346
chrIV	5003180	0.0970269	0.0811206	[2, 2]	0.667765
chrIV	5031540	0.0970269	0.0811206	[2, 2]	-0.606338
chrIV	5031579	0.0970269	0.0811206	[2, 2]	-0.852747
chrIV	5048361	0.0970269	0.0811206	[2, 2]	0.527362
chrIV	5055575	0.0970269	0.0811206	[2, 2]	-0.43666
chrIV	5063528	0.0970269	0.0811206	[2, 2]	0.590105
chrIV	5145901	0.0970269	0.0811206	[2, 2]	-0.496942
chrIV	5159247	0.0970269	0.0811206	[2, 2]	0.505544
chrIV	5235384	0.0970269	0.0811206	[2, 2]	0.85206
chrIV	5235400	0.0970269	0.0811206	[2, 2]	0.862458
chrIV	5235453	0.0970269	0.0811206	[2, 2]	0.762446
chrIV	5252554	0.0970269	0.0811206	[2, 2]	0.494983
chrIV	5252572	0.0970269	0.0811206	[2, 2]	0.591583
chrIV	5252593	0.0970269	0.0811206	[2, 2]	-0.271629
chrIV	5300152	0.0970269	0.0811206	[2, 2]	0.499531
chrIV	5300162	0.0970269	0.0811206	[2, 2]	0.585241
chrIV	5366257	0.0970269	0.0811206	[2, 2]	-0.678548
chrIV	5366260	0.0970269	0.0811206	[2, 2]	0.63639
chrIV	5508007	0.0970269	0.0811206	[2, 2]	-0.438197
chrIV	5508118	0.0970269	0.0811206	[2, 2]	-0.446986
chrIV	5552439	0.0970269	0.0811206	[2, 2]	-0.263529
chrIV	5552445	0.0970269	0.0811206	[2, 2]	-0.162848
chrIV	5552476	0.0970269	0.0811206	[2, 2]	-0.33806
chrIV	5868271	0.0970269	0.0811206	[2, 2]	-0.465176
chrIV	5924254	0.0970269	0.0811206	[2, 2]	0.566169
chrIV	5924276	0.0970269	0.0811206	[2, 2]	0.520534
chrIV	6024089	0.0970269	0.0811206	[2, 2]	-0.191092
chrIV	6289070	0.0970269	0.0811206	[2, 2]	-0.565166
chrIV	6289072	0.0970269	0.0811206	[2, 2]	-0.568958
chrIV	6289075	0.0970269	0.0811206	[2, 2]	-0.537622
chrIV	6289097	0.0970269	0.0811206	[2, 2]	-0.349829
chrIV	6394368	0.0970269	0.0811206	[2, 2]	0.391233
chrIV	6404535	0.0970269	0.0811206	[2, 2]	0.677502
chrIV	6404558	0.0970269	0.0811206	[2, 2]	-0.503426
chrIV	6467171	0.0970269	0.0811206	[2, 2]	-0.529932
chrIV	6467183	0.0970269	0.0811206	[2, 2]	-0.652642
chrIV	6659799	0.0970269	0.0811206	[2, 2]	-0.259449
chrIV	6659813	0.0970269	0.0811206	[2, 2]	-0.243187
chrIV	6659823	0.0970269	0.0811206	[2, 2]	-0.266319
chrIV	6659840	0.0970269	0.0811206	[2, 2]	-0.264045
chrIV	6659867	0.0970269	0.0811206	[2, 2]	-0.263033
chrIV	6671083	0.0970269	0.0811206	[2, 2]	0.428381
chrIV	6849112	0.0970269	0.0811206	[2, 2]	0.585377
chrIV	6873748	0.0970269	0.0811206	[2, 2]	0.526935
chrIV	7063948	0.0970269	0.0811206	[2, 2]	-0.249475
chrIV	7477529	0.0970269	0.0811206	[2, 2]	0.58175
chrIV	7504983	0.0970269	0.0811206	[2, 2]	-0.217809
chrIV	7928207	0.0970269	0.0811206	[2, 2]	-0.376597
chrIV	7928234	0.0970269	0.0811206	[2, 2]	-0.225524
chrIV	7987599	0.0970269	0.0811206	[2, 2]	-0.265402
chrIV	8151559	0.0970269	0.0811206	[2, 2]	0.435124
chrIV	8370404	0.0970269	0.0811206	[2, 2]	0.364726
chrIV	8384569	0.0970269	0.0811206	[2, 2]	-0.4735
chrIV	8404391	0.0970269	0.0811206	[2, 2]	-0.211967
chrIV	8404447	0.0970269	0.0811206	[2, 2]	-0.239597
chrIV	8459834	0.0970269	0.0811206	[2, 2]	0.691365
chrIV	8459836	0.0970269	0.0811206	[2, 2]	0.645122
chrIV	8459860	0.0970269	0.0811206	[2, 2]	0.7376
chrIV	8643787	0.0970269	0.0811206	[2, 2]	-0.560954
chrIV	8796806	0.0970269	0.0811206	[2, 2]	-0.423997
chrIV	8796913	0.0970269	0.0811206	[2, 2]	-0.330906
chrIV	9132872	0.0970269	0.0811206	[2, 2]	0.317565
chrIV	9345017	0.0970269	0.0811206	[2, 2]	0.216636
chrIV	9406226	0.0970269	0.0811206	[2, 2]	0.548597
chrIV	9524157	0.0970269	0.0811206	[2, 2]	0.61814
chrIV	9524181	0.0970269	0.0811206	[2, 2]	0.509587
chrIV	9553683	0.0970269	0.0811206	[2, 2]	-0.589578
chrIV	9553710	0.0970269	0.0811206	[2, 2]	-0.856308
chrIV	9625387	0.0970269	0.0811206	[2, 2]	0.977754
chrIV	9625425	0.0970269	0.0811206	[2, 2]	0.993843
chrIV	9625449	0.0970269	0.0811206	[2, 2]	0.541431
chrIV	9639726	0.0970269	0.0811206	[2, 2]	0.398194
chrIV	9788415	0.0970269	0.0811206	[2, 2]	0.601289
chrIV	10231527	0.0970269	0.0811206	[2, 2]	0.543447
chrIV	10372935	0.0970269	0.0811206	[2, 2]	-0.911327
chrIV	10499580	0.0970269	0.0811206	[2, 2]	0.511596
chrIV	10679225	0.0970269	0.0811206	[2, 2]	0.242602
chrIV	10679228	0.0970269	0.0811206	[2, 2]	0.287056
chrIV	10847357	0.0970269	0.0811206	[2, 2]	-0.688033
chrIV	10884953	0.0970269	0.0811206	[2, 2]	-0.241822
chrIV	10884970	0.0970269	0.0811206	[2, 2]	-0.467256
chrIV	10918884	0.0970269	0.0811206	[2, 2]	0.40403
chrIV	11010220	0.0970269	0.0811206	[2, 2]	-0.251113
chrIV	11015372	0.0970269	0.0811206	[2, 2]	-0.547078
chrIV	11026656	0.0970269	0.0811206	[2, 2]	0.548928
chrIV	11285028	0.0970269	0.0811206	[2, 2]	-0.185811
chrIV	11695892	0.0970269	0.0811206	[2, 2]	-0.312021
chrIV	11967122	0.0970269	0.0811206	[2, 2]	0.855556
chrIV	12335335	0.0970269	0.0811206	[2, 2]	0.619844
chrIV	12350240	0.0970269	0.0811206	[2, 2]	0.382627
chrIV	12382272	0.0970269	0.0811206	[2, 2]	0.505938
chrIV	12797189	0.0970269	0.0811206	[2, 2]	-0.525609
chrIV	12808694	0.0970269	0.0811206	[2, 2]	-0.563824
chrIV	12808768	0.0970269	0.0811206	[2, 2]	0.666748
chrIV	12812493	0.0970269	0.0811206	[2, 2]	-0.238583
chrIV	12812540	0.0970269	0.0811206	[2, 2]	-0.557464
chrIV	12831009	0.0970269	0.0811206	[2, 2]	-0.415145
chrIV	12831053	0.0970269	0.0811206	[2, 2]	-0.886223
chrIV	13041459	0.0970269	0.0811206	[2, 2]	-0.608282
chrIV	13057590	0.0970269	0.0811206	[2, 2]	0.182685
chrIV	13057683	0.0970269	0.0811206	[2, 2]	0.633299
chrIV	13163089	0.0970269	0.0811206	[2, 2]	-0.674005
chrIV	13211963	0.0970269	0.0811206	[2, 2]	-0.543193
chrIV	13668542	0.0970269	0.0811206	[2, 2]	-0.661234
chrIV	13815556	0.0970269	0.0811206	[2, 2]	0.351607
chrIV	13815575	0.0970269	0.0811206	[2, 2]	0.350056
chrIV	13815588	0.0970269	0.0811206	[2, 2]	0.338491
chrIV	13997082	0.0970269	0.0811206	[2, 2]	0.342359
chrIV	14024955	0.0970269	0.0811206	[2, 2]	-0.617387
chrIV	14030814	0.0970269	0.0811206	[2, 2]	-0.943383
chrIV	14137058	0.0970269	0.0811206	[2, 2]	0.371493
chrIV	14137072	0.0970269	0.0811206	[2, 2]	0.369791
chrIV	14206012	0.0970269	0.0811206	[2, 2]	-0.678862
chrIV	14206110	0.0970269	0.0811206	[2, 2]	-0.314039
chrIV	14640292	0.0970269	0.0811206	[2, 2]	-0.486616
chrIV	14640350	0.0970269	0.0811206	[2, 2]	-0.634536
chrIV	14708116	0.0970269	0.0811206	[2, 2]	0.159816
chrIV	14731207	0.0970269	0.0811206	[2, 2]	0.181156
chrIV	14809387	0.0970269	0.0811206	[2, 2]	-0.385474
chrIV	14849702	0.0970269	0.0811206	[2, 2]	0.302342
chrIV	14849742	0.0970269	0.0811206	[2, 2]	0.294915
chrIV	15026683	0.0970269	0.0811206	[2, 2]	-0.510551
chrIV	15312569	0.0970269	0.0811206	[2, 2]	0.234915
chrIV	15459573	0.0970269	0.0811206	[2, 2]	-0.301407
chrIV	15525414	0.0970269	0.0811206	[2, 2]	-1
chrIV	15530554	0.0970269	0.0811206	[2, 2]	-0.3725
chrIV	15540038	0.0970269	0.0811206	[2, 2]	-0.304063
chrIV	15630551	0.0970269	0.0811206	[2, 2]	0.714496
chrIV	15630566	0.0970269	0.0811206	[2, 2]	0.376945
chrIV	15631360	0.0970269	0.0811206	[2, 2]	-0.298336
chrIV	15631367	0.0970269	0.0811206	[2, 2]	-0.501655
chrIV	15643247	0.0970269	0.0811206	[2, 2]	-0.397419
chrIV	15643256	0.0970269	0.0811206	[2, 2]	0.368085
chrIV	15645555	0.0970269	0.0811206	[2, 2]	-0.390935
chrIV	15645558	0.0970269	0.0811206	[2, 2]	-0.395679
chrIV	15645565	0.0970269	0.0811206	[2, 2]	-0.635755
chrIV	15645573	0.0970269	0.0811206	[2, 2]	-0.388717
chrIV	15645577	0.0970269	0.0811206	[2, 2]	-0.641591
chrIV	15645585	0.0970269	0.0811206	[2, 2]	-0.395377
chrIV	15645689	0.0970269	0.0811206	[2, 2]	-0.350034
chrIV	15728171	0.0970269	0.0811206	[2, 2]	0.260042
chrIV	15739089	0.0970269	0.0811206	[2, 2]	-0.496087
chrIV	15939114	0.0970269	0.0811206	[2, 2]	0.598285
chrIV	15939118	0.0970269	0.0811206	[2, 2]	-0.488889
chrIV	16143004	0.0970269	0.0811206	[2, 2]	0.458138
chrIV	16238751	0.0970269	0.0811206	[2, 2]	-0.42765
chrIV	16238764	0.0970269	0.0811206	[2, 2]	-0.461056
chrIV	16453609	0.0970269	0.0811206	[2, 2]	0.279021
chrIV	16453634	0.0970269	0.0811206	[2, 2]	0.187158
chrIV	16453640	0.0970269	0.0811206	[2, 2]	0.209914
chrIV	16453660	0.0970269	0.0811206	[2, 2]	-0.29974
chrIV	16495750	0.0970269	0.0811206	[2, 2]	-0.559897
chrIV	16702459	0.0970269	0.0811206	[2, 2]	-0.253359
chrIV	16759809	0.0970269	0.0811206	[2, 2]	0.755358
chrIV	16759851	0.0970269	0.0811206	[2, 2]	0.593923
chrIV	16759860	0.0970269	0.0811206	[2, 2]	0.589163
chrIV	16759882	0.0970269	0.0811206	[2, 2]	0.465877
chrIV	16872408	0.0970269	0.0811206	[2, 2]	-0.660141
chrIV	16912440	0.0970269	0.0811206	[2, 2]	-0.316341
chrIV	16912459	0.0970269	0.0811206	[2, 2]	-0.212241
chrIV	17382160	0.0970269	0.0811206	[2, 2]	-0.240764
chrIV	17417933	0.0970269	0.0811206	[2, 2]	0.418132
chrIV	17771329	0.0970269	0.0811206	[2, 2]	-0.356773
chrIV	17792593	0.0970269	0.0811206	[2, 2]	0.366007
chrIV	17908197	0.0970269	0.0811206	[2, 2]	-0.256709
chrIV	17908255	0.0970269	0.0811206	[2, 2]	-0.265428
chrIV	18119850	0.0970269	0.0811206	[2, 2]	-0.416931
chrIV	18119864	0.0970269	0.0811206	[2, 2]	-0.322584
chrIV	18119990	0.0970269	0.0811206	[2, 2]	-0.562295
chrIV	18501330	0.0970269	0.0811206	[2, 2]	-0.836275
chrIV	18522957	0.0970269	0.0811206	[2, 2]	-0.69056
chrIV	18522965	0.0970269	0.0811206	[2, 2]	-0.412183
chrIV	18522993	0.0970269	0.0811206	[2, 2]	-0.662156
chrIV	18921948	0.0970269	0.0811206	[2, 2]	0.446104
chrIV	19337066	0.0970269	0.0811206	[2, 2]	-0.510559
chrIV	19493026	0.0970269	0.0811206	[2, 2]	0.230633
chrIV	19505070	0.0970269	0.0811206	[2, 2]	-0.286449
chrIV	19597456	0.0970269	0.0811206	[2, 2]	-0.49884
chrIV	19657300	0.0970269	0.0811206	[2, 2]	0.573012
chrIV	19657353	0.0970269	0.0811206	[2, 2]	0.575936
chrIV	19696028	0.0970269	0.0811206	[2, 2]	0.552596
chrIV	19696072	0.0970269	0.0811206	[2, 2]	0.839026
chrIV	19696090	0.0970269	0.0811206	[2, 2]	0.765319
chrIV	19700483	0.0970269	0.0811206	[2, 2]	0.629467
chrIV	19913286	0.0970269	0.0811206	[2, 2]	-0.516818
chrIV	19913316	0.0970269	0.0811206	[2, 2]	-0.3978
chrIV	19973708	0.0970269	0.0811206	[2, 2]	-0.629265
chrIV	20013696	0.0970269	0.0811206	[2, 2]	0.567573
chrIV	20191081	0.0970269	0.0811206	[2, 2]	-0.665323
chrIV	20191136	0.0970269	0.0811206	[2, 2]	-0.725691
chrIV	20764877	0.0970269	0.0811206	[2, 2]	0.505989
chrIV	20764901	0.0970269	0.0811206	[2, 2]	0.531989
chrIV	20776677	0.0970269	0.0811206	[2, 2]	-0.570376
chrIV	21310709	0.0970269	0.0811206	[2, 2]	-0.651424
chrIV	21310742	0.0970269	0.0811206	[2, 2]	-0.608404
chrIV	21437086	0.0970269	0.0811206	[2, 2]	0.518024
chrIV	21485456	0.0970269	0.0811206	[2, 2]	-0.709276
chrIV	21485474	0.0970269	0.0811206	[2, 2]	-0.444246
chrIV	21485502	0.0970269	0.0811206	[2, 2]	-0.682413
chrIV	21485553	0.0970269	0.0811206	[2, 2]	-0.399169
chrIV	21539098	0.0970269	0.0811206	[2, 2]	0.38307
chrIV	21542471	0.0970269	0.0811206	[2, 2]	0.999593
chrIV	21542473	0.0970269	0.0811206	[2, 2]	0.99698
chrIV	21542518	0.0970269	0.0811206	[2, 2]	0.999593
chrIV	21542524	0.0970269	0.0811206	[2, 2]	0.982709
chrIV	21652548	0.0970269	0.0811206	[2, 2]	0.437722
chrIV	21652580	0.0970269	0.0811206	[2, 2]	0.180833
chrIV	21924323	0.0970269	0.0811206	[2, 2]	-0.229901
chrIV	21924356	0.0970269	0.0811206	[2, 2]	0.648353
chrIV	21924360	0.0970269	0.0811206	[2, 2]	0.964208
chrIV	21924382	0.0970269	0.0811206	[2, 2]	-0.509368
chrIV	22028033	0.0970269	0.0811206	[2, 2]	0.806238
chrIV	22028036	0.0970269	0.0811206	[2, 2]	0.764687
chrIV	22536632	0.0970269	0.0811206	[2, 2]	0.736511
chrIV	22637824	0.0970269	0.0811206	[2, 2]	0.753948
chrIV	22801709	0.0970269	0.0811206	[2, 2]	0.195037
chrIV	22819551	0.0970269	0.0811206	[2, 2]	-0.449759
chrIV	22868896	0.0970269	0.0811206	[2, 2]	0.434606
chrIV	22868925	0.0970269	0.0811206	[2, 2]	0.210169
chrIV	22868939	0.0970269	0.0811206	[2, 2]	0.373331
chrIV	22868978	0.0970269	0.0811206	[2, 2]	-0.30363
chrIV	23397050	0.0970269	0.0811206	[2, 2]	0.703478
chrIV	23621205	0.0970269	0.0811206	[2, 2]	0.569372
chrIV	23716061	0.0970269	0.0811206	[2, 2]	-0.901173
chrIV	23778040	0.0970269	0.0811206	[2, 2]	0.449437
chrIV	23849452	0.0970269	0.0811206	[2, 2]	0.392057
chrIV	23849488	0.0970269	0.0811206	[2, 2]	-0.328107
chrIV	23982305	0.0970269	0.0811206	[2, 2]	0.590457
chrIV	24010576	0.0970269	0.0811206	[2, 2]	0.613572
chrIV	24010594	0.0970269	0.0811206	[2, 2]	0.91567
chrIV	24010626	0.0970269	0.0811206	[2, 2]	0.921403
chrIV	24446868	0.0970269	0.0811206	[2, 2]	-0.410378
chrIV	24497116	0.0970269	0.0811206	[2, 2]	-0.58092
chrIV	24617942	0.0970269	0.0811206	[2, 2]	0.603631
chrIV	24617952	0.0970269	0.0811206	[2, 2]	0.541592
chrIV	24617956	0.0970269	0.0811206	[2, 2]	0.594644
chrIV	24650760	0.0970269	0.0811206	[2, 2]	0.403966
chrIV	24650851	0.0970269	0.0811206	[2, 2]	0.21546
chrIV	24650890	0.0970269	0.0811206	[2, 2]	0.570203
chrIV	24668885	0.0970269	0.0811206	[2, 2]	0.319017
chrIV	25020627	0.0970269	0.0811206	[2, 2]	0.159661
chrIV	25073034	0.0970269	0.0811206	[2, 2]	-0.335127
chrIV	25114036	0.0970269	0.0811206	[2, 2]	0.445398
chrIV	25116835	0.0970269	0.0811206	[2, 2]	0.165528
chrIV	25116888	0.0970269	0.0811206	[2, 2]	0.578868
chrIV	25676096	0.0970269	0.0811206	[2, 2]	-0.200235
chrIV	25676137	0.0970269	0.0811206	[2, 2]	-0.195775
chrIV	25676176	0.0970269	0.0811206	[2, 2]	-0.267227
chrIV	25773975	0.0970269	0.0811206	[2, 2]	0.370178
chrIV	25775669	0.0970269	0.0811206	[2, 2]	0.325784
chrIV	25775693	0.0970269	0.0811206	[2, 2]	-0.655243
chrIV	25799674	0.0970269	0.0811206	[2, 2]	0.613712
chrIV	25862058	0.0970269	0.0811206	[2, 2]	-0.541873
chrIV	25929932	0.0970269	0.0811206	[2, 2]	-0.366937
chrIV	26155590	0.0970269	0.0811206	[2, 2]	0.782302
chrIV	26155626	0.0970269	0.0811206	[2, 2]	0.879336
chrIV	26354674	0.0970269	0.0811206	[2, 2]	-0.652987
chrIV	26402366	0.0970269	0.0811206	[2, 2]	-0.263893
chrIV	26520907	0.0970269	0.0811206	[2, 2]	-0.223646
chrIV	26570906	0.0970269	0.0811206	[2, 2]	-0.236039
chrIV	26570925	0.0970269	0.0811206	[2, 2]	-0.229932
chrIV	26635842	0.0970269	0.0811206	[2, 2]	-0.757316
chrIV	26635854	0.0970269	0.0811206	[2, 2]	-0.670163
chrIV	26788734	0.0970269	0.0811206	[2, 2]	-0.345773
chrIV	26874795	0.0970269	0.0811206	[2, 2]	-0.267292
chrIV	26898738	0.0970269	0.0811206	[2, 2]	-0.233703
chrIV	27333068	0.0970269	0.0811206	[2, 2]	0.379939
chrIV	27333088	0.0970269	0.0811206	[2, 2]	-0.283217
chrIV	27376058	0.0970269	0.0811206	[2, 2]	-0.543725
chrIV	27571943	0.0970269	0.0811206	[2, 2]	0.391815
chrIV	27572040	0.0970269	0.0811206	[2, 2]	-0.190609
chrIV	27862643	0.0970269	0.0811206	[2, 2]	0.518372
chrIV	28065395	0.0970269	0.0811206	[2, 2]	-0.246783
chrIV	28479358	0.0970269	0.0811206	[2, 2]	0.651282
chrIV	28504964	0.0970269	0.0811206	[2, 2]	0.579126
chrIV	28504973	0.0970269	0.0811206	[2, 2]	0.602419
chrIV	28551068	0.0970269	0.0811206	[2, 2]	-0.668959
chrIV	28551082	0.0970269	0.0811206	[2, 2]	-0.53298
chrIV	28551103	0.0970269	0.0811206	[2, 2]	-0.541237
chrIV	28813473	0.0970269	0.0811206	[2, 2]	-0.597465
chrIV	28813513	0.0970269	0.0811206	[2, 2]	-0.52631
chrIV	28936232	0.0970269	0.0811206	[2, 2]	-0.330684
chrIV	29153737	0.0970269	0.0811206	[2, 2]	-0.348248
chrIV	29153792	0.0970269	0.0811206	[2, 2]	-0.356325
chrIV	29166907	0.0970269	0.0811206	[2, 2]	0.317214
chrIV	29169826	0.0970269	0.0811206	[2, 2]	0.502934
chrIV	29198532	0.0970269	0.0811206	[2, 2]	0.477102
chrIV	29198608	0.0970269	0.0811206	[2, 2]	-0.239053
chrIV	29198833	0.0970269	0.0811206	[2, 2]	0.201955
chrIV	29198872	0.0970269	0.0811206	[2, 2]	0.863174
chrIV	29198884	0.0970269	0.0811206	[2, 2]	0.782054
chrIV	29766432	0.0970269	0.0811206	[2, 2]	0.70422
chrIV	29901057	0.0970269	0.0811206	[2, 2]	-0.69611
chrIV	29997102	0.0970269	0.0811206	[2, 2]	0.568871
chrIV	30047230	0.0970269	0.0811206	[2, 2]	-0.522763
chrIV	30096921	0.0970269	0.0811206	[2, 2]	0.254124
chrIV	30096942	0.0970269	0.0811206	[2, 2]	0.313123
chrIV	30096946	0.0970269	0.0811206	[2, 2]	0.571168
chrIV	30096953	0.0970269	0.0811206	[2, 2]	0.317114
chrIV	30271542	0.0970269	0.0811206	[2, 2]	-0.568872
chrIV	30271608	0.0970269	0.0811206	[2, 2]	-0.580596
chrIV	30302582	0.0970269	0.0811206	[2, 2]	-0.818787
chrIV	30302596	0.0970269	0.0811206	[2, 2]	-0.779203
chrIV	30355577	0.0970269	0.0811206	[2, 2]	-0.218816
chrIV	30355630	0.0970269	0.0811206	[2, 2]	-0.60865
chrIV	30750133	0.0970269	0.0811206	[2, 2]	0.655802
chrIV	30897918	0.0970269	0.0811206	[2, 2]	0.414634
chrIV	31117266	0.0970269	0.0811206	[2, 2]	-0.377573
chrIV	31133665	0.0970269	0.0811206	[2, 2]	0.538868
chrIV	31133706	0.0970269	0.0811206	[2, 2]	-0.60555
chrIV	31133719	0.0970269	0.0811206	[2, 2]	-0.962638
chrIV	31156297	0.0970269	0.0811206	[2, 2]	0.428024
chrIV	31156305	0.0970269	0.0811206	[2, 2]	0.525386
chrIV	31156332	0.0970269	0.0811206	[2, 2]	0.567738
chrIV	31245934	0.0970269	0.0811206	[2, 2]	0.743501
chrIV	31347153	0.0970269	0.0811206	[2, 2]	0.277386
chrIV	31388817	0.0970269	0.0811206	[2, 2]	-0.614999
chrIV	31388906	0.0970269	0.0811206	[2, 2]	0.480903
chrIV	31497242	0.0970269	0.0811206	[2, 2]	-0.53481
chrIV	31531053	0.0970269	0.0811206	[2, 2]	-0.519777
chrIV	31531058	0.0970269	0.0811206	[2, 2]	-0.402618
chrIV	31531113	0.0970269	0.0811206	[2, 2]	-0.659248
chrIV	31712368	0.0970269	0.0811206	[2, 2]	0.328294
chrIV	31741929	0.0970269	0.0811206	[2, 2]	0.525827
chrIV	31811581	0.0970269	0.0811206	[2, 2]	0.675186
chrIV	31811598	0.0970269	0.0811206	[2, 2]	0.660827
chrIV	31910836	0.0970269	0.0811206	[2, 2]	0.688432
chrIV	31938849	0.0970269	0.0811206	[2, 2]	-0.778798
chrIV	32056135	0.0970269	0.0811206	[2, 2]	0.597548
chrIV	32056186	0.0970269	0.0811206	[2, 2]	-0.323672
chrIV	32095754	0.0970269	0.0811206	[2, 2]	0.330844
chrIV	32102467	0.0970269	0.0811206	[2, 2]	-0.69325
chrIV	32102479	0.0970269	0.0811206	[2, 2]	-0.687899
chrIV	32102482	0.0970269	0.0811206	[2, 2]	-0.590719
chrIV	32102484	0.0970269	0.0811206	[2, 2]	-0.568467
chrIV	32135509	0.0970269	0.0811206	[2, 2]	0.77007
chrIV	32135518	0.0970269	0.0811206	[2, 2]	0.758155
chrIV	32135523	0.0970269	0.0811206	[2, 2]	0.787292
chrIV	32135543	0.0970269	0.0811206	[2, 2]	0.942363
chrIV	32135555	0.0970269	0.0811206	[2, 2]	0.878747
chrIV	32135561	0.0970269	0.0811206	[2, 2]	0.695335
chrIV	32135585	0.0970269	0.0811206	[2, 2]	0.542673
chrIV	32205247	0.0970269	0.0811206	[2, 2]	-0.577223
chrIV	32205250	0.0970269	0.0811206	[2, 2]	-0.503496
chrIV	32259427	0.0970269	0.0811206	[2, 2]	0.886569
chrIV	32259429	0.0970269	0.0811206	[2, 2]	0.872211
chrIV	32259448	0.0970269	0.0811206	[2, 2]	0.889738
chrIV	32259450	0.0970269	0.0811206	[2, 2]	0.886559
chrIV	32259469	0.0970269	0.0811206	[2, 2]	0.888929
chrIV	32324674	0.0970269	0.0811206	[2, 2]	-0.188436
chrIV	32324730	0.0970269	0.0811206	[2, 2]	-0.296847
chrIV	32360741	0.0970269	0.0811206	[2, 2]	-0.965202
chrIV	32377429	0.0970269	0.0811206	[2, 2]	0.528393
chrIV	32402993	0.0970269	0.0811206	[2, 2]	0.877859
chrV	291591	0.0970269	0.0811206	[2, 2]	-0.377427
chrV	556335	0.0970269	0.0811206	[2, 2]	0.816797
chrV	681174	0.0970269	0.0811206	[2, 2]	-0.69835
chrV	780687	0.0970269	0.0811206	[2, 2]	0.924161
chrV	855059	0.0970269	0.0811206	[2, 2]	0.32501
chrV	1023991	0.0970269	0.0811206	[2, 2]	-0.680163
chrV	1024010	0.0970269	0.0811206	[2, 2]	-0.716095
chrV	1024043	0.0970269	0.0811206	[2, 2]	0.418347
chrV	1032094	0.0970269	0.0811206	[2, 2]	-0.273634
chrV	1149384	0.0970269	0.0811206	[2, 2]	-0.43895
chrV	1149391	0.0970269	0.0811206	[2, 2]	-0.223434
chrV	1271204	0.0970269	0.0811206	[2, 2]	-0.400226
chrV	1287092	0.0970269	0.0811206	[2, 2]	-0.53414
chrV	1295950	0.0970269	0.0811206	[2, 2]	0.269418
chrV	1330505	0.0970269	0.0811206	[2, 2]	0.188558
chrV	1330517	0.0970269	0.0811206	[2, 2]	0.517194
chrV	1330530	0.0970269	0.0811206	[2, 2]	0.25994
chrV	1330535	0.0970269	0.0811206	[2, 2]	0.426266
chrV	1581653	0.0970269	0.0811206	[2, 2]	-0.337114
chrV	1587064	0.0970269	0.0811206	[2, 2]	-0.267542
chrV	1604240	0.0970269	0.0811206	[2, 2]	0.760248
chrV	1733979	0.0970269	0.0811206	[2, 2]	-0.526245
chrV	1932240	0.0970269	0.0811206	[2, 2]	0.20097
chrV	2153578	0.0970269	0.0811206	[2, 2]	0.162414
chrV	2479586	0.0970269	0.0811206	[2, 2]	0.37671
chrV	2479635	0.0970269	0.0811206	[2, 2]	-0.342593
chrV	2565023	0.0970269	0.0811206	[2, 2]	-0.692956
chrV	2565035	0.0970269	0.0811206	[2, 2]	-0.692525
chrV	2565042	0.0970269	0.0811206	[2, 2]	-0.68803
chrV	2565050	0.0970269	0.0811206	[2, 2]	-0.691335
chrV	2565058	0.0970269	0.0811206	[2, 2]	-0.692956
chrV	2667935	0.0970269	0.0811206	[2, 2]	0.569444
chrV	3069915	0.0970269	0.0811206	[2, 2]	0.357641
chrV	3069928	0.0970269	0.0811206	[2, 2]	-0.177558
chrV	3069986	0.0970269	0.0811206	[2, 2]	0.42534
chrV	3070075	0.0970269	0.0811206	[2, 2]	-0.584428
chrV	3098719	0.0970269	0.0811206	[2, 2]	0.432061
chrV	3098721	0.0970269	0.0811206	[2, 2]	0.304328
chrV	3098776	0.0970269	0.0811206	[2, 2]	-0.447172
chrV	3210602	0.0970269	0.0811206	[2, 2]	0.466216
chrV	3652121	0.0970269	0.0811206	[2, 2]	0.478451
chrV	3652151	0.0970269	0.0811206	[2, 2]	0.486785
chrV	3672502	0.0970269	0.0811206	[2, 2]	-0.707633
chrV	3733140	0.0970269	0.0811206	[2, 2]	-0.656487
chrV	3764977	0.0970269	0.0811206	[2, 2]	-0.51345
chrV	3765028	0.0970269	0.0811206	[2, 2]	-0.221751
chrV	3892883	0.0970269	0.0811206	[2, 2]	-0.611165
chrV	3908473	0.0970269	0.0811206	[2, 2]	-0.911968
chrV	3908550	0.0970269	0.0811206	[2, 2]	-0.216993
chrV	4093056	0.0970269	0.0811206	[2, 2]	-0.388102
chrV	4093138	0.0970269	0.0811206	[2, 2]	0.35852
chrV	4101290	0.0970269	0.0811206	[2, 2]	-0.551161
chrV	4156997	0.0970269	0.0811206	[2, 2]	-0.306356
chrV	4296643	0.0970269	0.0811206	[2, 2]	0.347878
chrV	4296729	0.0970269	0.0811206	[2, 2]	-0.695828
chrV	4332410	0.0970269	0.0811206	[2, 2]	0.619377
chrV	4332451	0.0970269	0.0811206	[2, 2]	0.770054
chrV	4332480	0.0970269	0.0811206	[2, 2]	0.937533
chrV	4406548	0.0970269	0.0811206	[2, 2]	0.476419
chrV	4406560	0.0970269	0.0811206	[2, 2]	0.489923
chrV	4406563	0.0970269	0.0811206	[2, 2]	0.716369
chrV	4406595	0.0970269	0.0811206	[2, 2]	0.43845
chrV	4406602	0.0970269	0.0811206	[2, 2]	0.627492
chrV	4406619	0.0970269	0.0811206	[2, 2]	0.621754
chrV	4406623	0.0970269	0.0811206	[2, 2]	-0.270827
chrV	4406676	0.0970269	0.0811206	[2, 2]	0.665469
chrV	4463175	0.0970269	0.0811206	[2, 2]	0.528449
chrV	4463184	0.0970269	0.0811206	[2, 2]	0.581804
chrV	4463191	0.0970269	0.0811206	[2, 2]	0.588401
chrV	4463237	0.0970269	0.0811206	[2, 2]	0.550239
chrV	4485569	0.0970269	0.0811206	[2, 2]	0.691803
chrV	4509828	0.0970269	0.0811206	[2, 2]	0.801927
chrV	4509851	0.0970269	0.0811206	[2, 2]	0.804482
chrV	4621914	0.0970269	0.0811206	[2, 2]	0.750722
chrV	4708677	0.0970269	0.0811206	[2, 2]	-0.412927
chrV	4709517	0.0970269	0.0811206	[2, 2]	0.867999
chrV	4709520	0.0970269	0.0811206	[2, 2]	0.891286
chrV	4750097	0.0970269	0.0811206	[2, 2]	-0.416087
chrV	4771925	0.0970269	0.0811206	[2, 2]	-0.548896
chrV	4834740	0.0970269	0.0811206	[2, 2]	-0.428098
chrV	4834747	0.0970269	0.0811206	[2, 2]	0.379879
chrV	5058566	0.0970269	0.0811206	[2, 2]	0.883982
chrV	5162350	0.0970269	0.0811206	[2, 2]	-0.856018
chrV	5162358	0.0970269	0.0811206	[2, 2]	-0.469373
chrV	5192904	0.0970269	0.0811206	[2, 2]	-0.521144
chrV	5192921	0.0970269	0.0811206	[2, 2]	-0.465469
chrV	5224300	0.0970269	0.0811206	[2, 2]	-0.345709
chrV	5317739	0.0970269	0.0811206	[2, 2]	0.17005
chrV	5778357	0.0970269	0.0811206	[2, 2]	-0.333906
chrV	5778362	0.0970269	0.0811206	[2, 2]	-0.344195
chrV	5845197	0.0970269	0.0811206	[2, 2]	0.188279
chrV	5845321	0.0970269	0.0811206	[2, 2]	-0.268212
chrV	5845361	0.0970269	0.0811206	[2, 2]	-0.378557
chrV	5997921	0.0970269	0.0811206	[2, 2]	0.522417
chrV	6135627	0.0970269	0.0811206	[2, 2]	0.368559
chrV	6210800	0.0970269	0.0811206	[2, 2]	0.570532
chrV	6210807	0.0970269	0.0811206	[2, 2]	0.701455
chrV	6234502	0.0970269	0.0811206	[2, 2]	-0.621918
chrV	6234533	0.0970269	0.0811206	[2, 2]	-0.90991
chrV	6319655	0.0970269	0.0811206	[2, 2]	-0.461871
chrV	6327050	0.0970269	0.0811206	[2, 2]	0.433432
chrV	7521604	0.0970269	0.0811206	[2, 2]	0.426581
chrV	7604128	0.0970269	0.0811206	[2, 2]	-0.236293
chrV	7604147	0.0970269	0.0811206	[2, 2]	-0.348095
chrV	7604247	0.0970269	0.0811206	[2, 2]	0.513626
chrV	7623958	0.0970269	0.0811206	[2, 2]	-0.410752
chrV	7642606	0.0970269	0.0811206	[2, 2]	-0.670065
chrV	7786155	0.0970269	0.0811206	[2, 2]	0.625786
chrV	7962845	0.0970269	0.0811206	[2, 2]	-0.528482
chrV	8119031	0.0970269	0.0811206	[2, 2]	-0.246138
chrV	8119047	0.0970269	0.0811206	[2, 2]	-0.481721
chrV	8167933	0.0970269	0.0811206	[2, 2]	0.515769
chrV	8182043	0.0970269	0.0811206	[2, 2]	-0.287341
chrV	8182105	0.0970269	0.0811206	[2, 2]	-0.316405
chrV	8295115	0.0970269	0.0811206	[2, 2]	-0.548241
chrV	8295239	0.0970269	0.0811206	[2, 2]	0.463117
chrV	8381165	0.0970269	0.0811206	[2, 2]	0.407618
chrV	8529211	0.0970269	0.0811206	[2, 2]	0.610458
chrV	8529308	0.0970269	0.0811206	[2, 2]	-0.457415
chrV	8558622	0.0970269	0.0811206	[2, 2]	0.546991
chrV	8558686	0.0970269	0.0811206	[2, 2]	0.559912
chrV	8558688	0.0970269	0.0811206	[2, 2]	0.981303
chrV	8565649	0.0970269	0.0811206	[2, 2]	-0.680474
chrV	8565702	0.0970269	0.0811206	[2, 2]	0.579246
chrV	8620033	0.0970269	0.0811206	[2, 2]	0.524348
chrV	8758159	0.0970269	0.0811206	[2, 2]	0.509569
chrV	8762166	0.0970269	0.0811206	[2, 2]	-0.574611
chrV	8834876	0.0970269	0.0811206	[2, 2]	0.88191
chrV	8850505	0.0970269	0.0811206	[2, 2]	0.354886
chrV	8850559	0.0970269	0.0811206	[2, 2]	-0.617429
chrV	8886098	0.0970269	0.0811206	[2, 2]	0.224161
chrV	9092618	0.0970269	0.0811206	[2, 2]	0.936888
chrV	9237297	0.0970269	0.0811206	[2, 2]	-0.325242
chrV	9237332	0.0970269	0.0811206	[2, 2]	-0.336338
chrV	9258752	0.0970269	0.0811206	[2, 2]	-0.545505
chrV	9475605	0.0970269	0.0811206	[2, 2]	-0.847584
chrV	9475617	0.0970269	0.0811206	[2, 2]	-0.42239
chrV	9475624	0.0970269	0.0811206	[2, 2]	-0.436337
chrV	9475645	0.0970269	0.0811206	[2, 2]	-0.412258
chrV	9475662	0.0970269	0.0811206	[2, 2]	-0.440923
chrV	9520499	0.0970269	0.0811206	[2, 2]	0.478669
chrV	9625310	0.0970269	0.0811206	[2, 2]	-0.462619
chrV	9625363	0.0970269	0.0811206	[2, 2]	-0.816043
chrV	9625383	0.0970269	0.0811206	[2, 2]	-0.411332
chrV	9630793	0.0970269	0.0811206	[2, 2]	0.51866
chrV	9630845	0.0970269	0.0811206	[2, 2]	-0.281124
chrV	9630871	0.0970269	0.0811206	[2, 2]	0.615517
chrV	9630898	0.0970269	0.0811206	[2, 2]	0.536565
chrV	9630900	0.0970269	0.0811206	[2, 2]	0.496393
chrV	9630911	0.0970269	0.0811206	[2, 2]	0.513457
chrV	9630931	0.0970269	0.0811206	[2, 2]	0.456833
chrV	9631020	0.0970269	0.0811206	[2, 2]	0.537698
chrV	9631076	0.0970269	0.0811206	[2, 2]	0.615704
chrV	9689044	0.0970269	0.0811206	[2, 2]	-0.224395
chrV	9805321	0.0970269	0.0811206	[2, 2]	-0.518591
chrV	9842293	0.0970269	0.0811206	[2, 2]	-0.452646
chrV	9842307	0.0970269	0.0811206	[2, 2]	-0.236222
chrV	9901983	0.0970269	0.0811206	[2, 2]	-0.416652
chrV	9902004	0.0970269	0.0811206	[2, 2]	0.258816
chrV	9907850	0.0970269	0.0811206	[2, 2]	-0.164325
chrV	9907899	0.0970269	0.0811206	[2, 2]	0.754543
chrV	10092439	0.0970269	0.0811206	[2, 2]	0.344735
chrV	10196793	0.0970269	0.0811206	[2, 2]	0.169938
chrV	10258007	0.0970269	0.0811206	[2, 2]	0.784424
chrV	10258020	0.0970269	0.0811206	[2, 2]	0.880769
chrV	10285368	0.0970269	0.0811206	[2, 2]	0.539
chrV	10351283	0.0970269	0.0811206	[2, 2]	0.751538
chrV	10351301	0.0970269	0.0811206	[2, 2]	0.628618
chrV	10351422	0.0970269	0.0811206	[2, 2]	0.336624
chrV	10363079	0.0970269	0.0811206	[2, 2]	-0.265644
chrV	10363097	0.0970269	0.0811206	[2, 2]	-0.281324
chrV	10363112	0.0970269	0.0811206	[2, 2]	-0.273513
chrV	10363585	0.0970269	0.0811206	[2, 2]	-0.624149
chrV	10363622	0.0970269	0.0811206	[2, 2]	0.356641
chrV	10363631	0.0970269	0.0811206	[2, 2]	0.229634
chrV	10421544	0.0970269	0.0811206	[2, 2]	-0.454356
chrV	10421571	0.0970269	0.0811206	[2, 2]	0.60117
chrV	10421639	0.0970269	0.0811206	[2, 2]	-0.471615
chrV	10421658	0.0970269	0.0811206	[2, 2]	-0.287251
chrV	10421679	0.0970269	0.0811206	[2, 2]	0.287252
chrV	10446060	0.0970269	0.0811206	[2, 2]	0.437204
chrV	10446100	0.0970269	0.0811206	[2, 2]	0.429207
chrV	10491342	0.0970269	0.0811206	[2, 2]	0.469842
chrV	10491370	0.0970269	0.0811206	[2, 2]	0.57714
chrV	10520385	0.0970269	0.0811206	[2, 2]	-0.529937
chrV	10520444	0.0970269	0.0811206	[2, 2]	-0.330917
chrV	10520539	0.0970269	0.0811206	[2, 2]	-0.6423
chrV	10631751	0.0970269	0.0811206	[2, 2]	-0.173582
chrV	10631809	0.0970269	0.0811206	[2, 2]	-0.255094
chrV	10631841	0.0970269	0.0811206	[2, 2]	-0.562178
chrV	10669648	0.0970269	0.0811206	[2, 2]	-0.364275
chrV	10693621	0.0970269	0.0811206	[2, 2]	-0.191157
chrV	10693718	0.0970269	0.0811206	[2, 2]	-0.92902
chrV	10815037	0.0970269	0.0811206	[2, 2]	-0.17996
chrV	10832053	0.0970269	0.0811206	[2, 2]	-0.550441
chrV	10878050	0.0970269	0.0811206	[2, 2]	-0.688402
chrV	10968261	0.0970269	0.0811206	[2, 2]	0.521516
chrV	10968281	0.0970269	0.0811206	[2, 2]	0.551517
chrV	10968303	0.0970269	0.0811206	[2, 2]	0.718408
chrV	10968406	0.0970269	0.0811206	[2, 2]	-0.442669
chrV	11058696	0.0970269	0.0811206	[2, 2]	-0.301736
chrV	11058734	0.0970269	0.0811206	[2, 2]	0.510276
chrV	11117201	0.0970269	0.0811206	[2, 2]	-0.754425
chrV	11124677	0.0970269	0.0811206	[2, 2]	-0.360826
chrV	11124687	0.0970269	0.0811206	[2, 2]	-0.763841
chrV	11124751	0.0970269	0.0811206	[2, 2]	-0.725521
chrV	11202008	0.0970269	0.0811206	[2, 2]	-0.586255
chrV	11239802	0.0970269	0.0811206	[2, 2]	-0.454268
chrV	11366430	0.0970269	0.0811206	[2, 2]	-0.343399
chrV	11366496	0.0970269	0.0811206	[2, 2]	0.283566
chrV	11455118	0.0970269	0.0811206	[2, 2]	0.472803
chrV	11573494	0.0970269	0.0811206	[2, 2]	-0.605437
chrV	11613096	0.0970269	0.0811206	[2, 2]	-0.260012
chrV	11680628	0.0970269	0.0811206	[2, 2]	-0.220801
chrV	11680656	0.0970269	0.0811206	[2, 2]	-0.196363
chrV	11680666	0.0970269	0.0811206	[2, 2]	0.514169
chrV	11719370	0.0970269	0.0811206	[2, 2]	-0.63036
chrV	11719391	0.0970269	0.0811206	[2, 2]	-0.622187
chrV	11725171	0.0970269	0.0811206	[2, 2]	0.742142
chrV	11725201	0.0970269	0.0811206	[2, 2]	0.855556
chrV	11852549	0.0970269	0.0811206	[2, 2]	0.536458
chrV	11852587	0.0970269	0.0811206	[2, 2]	0.72119
chrV	11852602	0.0970269	0.0811206	[2, 2]	0.77592
chrV	11938314	0.0970269	0.0811206	[2, 2]	0.194863
chrV	12105383	0.0970269	0.0811206	[2, 2]	-0.627111
chrV	12192822	0.0970269	0.0811206	[2, 2]	0.344079
chrV	12201893	0.0970269	0.0811206	[2, 2]	0.404837
chrV	12205608	0.0970269	0.0811206	[2, 2]	0.456625
chrVI	289191	0.0970269	0.0811206	[2, 2]	-0.246364
chrVI	365191	0.0970269	0.0811206	[2, 2]	0.639244
chrVI	597945	0.0970269	0.0811206	[2, 2]	-0.485786
chrVI	597949	0.0970269	0.0811206	[2, 2]	-0.480868
chrVI	720408	0.0970269	0.0811206	[2, 2]	0.264985
chrVI	794491	0.0970269	0.0811206	[2, 2]	-0.38877
chrVI	800002	0.0970269	0.0811206	[2, 2]	-0.628537
chrVI	800059	0.0970269	0.0811206	[2, 2]	-0.567116
chrVI	859539	0.0970269	0.0811206	[2, 2]	-0.285388
chrVI	859579	0.0970269	0.0811206	[2, 2]	-0.28637
chrVI	859590	0.0970269	0.0811206	[2, 2]	-0.412514
chrVI	859609	0.0970269	0.0811206	[2, 2]	-0.418662
chrVI	941128	0.0970269	0.0811206	[2, 2]	0.36605
chrVI	944246	0.0970269	0.0811206	[2, 2]	0.153877
chrVI	954511	0.0970269	0.0811206	[2, 2]	-0.572219
chrVI	1010661	0.0970269	0.0811206	[2, 2]	0.205087
chrVI	1052851	0.0970269	0.0811206	[2, 2]	0.416976
chrVI	1064987	0.0970269	0.0811206	[2, 2]	0.439504
chrVI	1065017	0.0970269	0.0811206	[2, 2]	0.197287
chrVI	1081763	0.0970269	0.0811206	[2, 2]	-0.962221
chrVI	1084506	0.0970269	0.0811206	[2, 2]	-0.405065
chrVI	1084517	0.0970269	0.0811206	[2, 2]	-0.30305
chrVI	1174174	0.0970269	0.0811206	[2, 2]	-0.425841
chrVI	1189159	0.0970269	0.0811206	[2, 2]	0.69565
chrVI	1233824	0.0970269	0.0811206	[2, 2]	0.311498
chrVI	1233842	0.0970269	0.0811206	[2, 2]	0.664674
chrVI	1233863	0.0970269	0.0811206	[2, 2]	0.463512
chrVI	1284461	0.0970269	0.0811206	[2, 2]	-0.873937
chrVI	1284477	0.0970269	0.0811206	[2, 2]	-0.933993
chrVI	1284485	0.0970269	0.0811206	[2, 2]	-0.830089
chrVI	1284491	0.0970269	0.0811206	[2, 2]	-0.913236
chrVI	1284506	0.0970269	0.0811206	[2, 2]	-0.579556
chrVI	1284517	0.0970269	0.0811206	[2, 2]	-0.509747
chrVI	1284525	0.0970269	0.0811206	[2, 2]	-0.73999
chrVI	1332842	0.0970269	0.0811206	[2, 2]	0.354908
chrVI	1343805	0.0970269	0.0811206	[2, 2]	-0.539524
chrVI	1348967	0.0970269	0.0811206	[2, 2]	-0.171115
chrVI	1348970	0.0970269	0.0811206	[2, 2]	-0.542276
chrVI	1360483	0.0970269	0.0811206	[2, 2]	-0.359977
chrVI	1431575	0.0970269	0.0811206	[2, 2]	0.396698
chrVI	1460840	0.0970269	0.0811206	[2, 2]	0.361823
chrVI	1568689	0.0970269	0.0811206	[2, 2]	-0.80272
chrVI	1690814	0.0970269	0.0811206	[2, 2]	-0.687709
chrVI	1779432	0.0970269	0.0811206	[2, 2]	-0.161793
chrVI	2060439	0.0970269	0.0811206	[2, 2]	-0.367559
chrVI	2126258	0.0970269	0.0811206	[2, 2]	-0.616667
chrVI	2286022	0.0970269	0.0811206	[2, 2]	0.230182
chrVI	2390178	0.0970269	0.0811206	[2, 2]	0.710444
chrVI	2542838	0.0970269	0.0811206	[2, 2]	-0.557233
chrVI	2672270	0.0970269	0.0811206	[2, 2]	0.621065
chrVI	2672339	0.0970269	0.0811206	[2, 2]	-0.566789
chrVI	2672352	0.0970269	0.0811206	[2, 2]	-0.526482
chrVI	2672358	0.0970269	0.0811206	[2, 2]	-0.627772
chrVI	2672360	0.0970269	0.0811206	[2, 2]	-0.493799
chrVI	2709071	0.0970269	0.0811206	[2, 2]	0.257231
chrVI	2725553	0.0970269	0.0811206	[2, 2]	0.522801
chrVI	2732256	0.0970269	0.0811206	[2, 2]	0.481774
chrVI	2867649	0.0970269	0.0811206	[2, 2]	-0.238995
chrVI	2867706	0.0970269	0.0811206	[2, 2]	-0.23251
chrVI	2905997	0.0970269	0.0811206	[2, 2]	-0.525547
chrVI	3017252	0.0970269	0.0811206	[2, 2]	0.505677
chrVI	3017307	0.0970269	0.0811206	[2, 2]	-0.33732
chrVI	3052267	0.0970269	0.0811206	[2, 2]	0.330661
chrVI	3052286	0.0970269	0.0811206	[2, 2]	0.44987
chrVI	3052320	0.0970269	0.0811206	[2, 2]	0.409923
chrVI	3052344	0.0970269	0.0811206	[2, 2]	0.408468
chrVI	3479751	0.0970269	0.0811206	[2, 2]	-0.279144
chrVI	3479760	0.0970269	0.0811206	[2, 2]	-0.273823
chrVI	3479775	0.0970269	0.0811206	[2, 2]	-0.459618
chrVI	3481266	0.0970269	0.0811206	[2, 2]	0.429007
chrVI	3481273	0.0970269	0.0811206	[2, 2]	0.376885
chrVI	3534762	0.0970269	0.0811206	[2, 2]	-0.267019
chrVI	3735717	0.0970269	0.0811206	[2, 2]	0.243201
chrVI	4116463	0.0970269	0.0811206	[2, 2]	-0.552616
chrVI	4116478	0.0970269	0.0811206	[2, 2]	-0.834006
chrVI	4116496	0.0970269	0.0811206	[2, 2]	-0.836704
chrVI	4207036	0.0970269	0.0811206	[2, 2]	-0.547835
chrVI	4459771	0.0970269	0.0811206	[2, 2]	-0.869577
chrVI	4643159	0.0970269	0.0811206	[2, 2]	0.40344
chrVI	4789414	0.0970269	0.0811206	[2, 2]	0.599869
chrVI	4789422	0.0970269	0.0811206	[2, 2]	0.480516
chrVI	4789442	0.0970269	0.0811206	[2, 2]	0.270975
chrVI	4850017	0.0970269	0.0811206	[2, 2]	-0.461138
chrVI	4867248	0.0970269	0.0811206	[2, 2]	-0.451208
chrVI	5102471	0.0970269	0.0811206	[2, 2]	0.593212
chrVI	5102530	0.0970269	0.0811206	[2, 2]	0.205703
chrVI	5102582	0.0970269	0.0811206	[2, 2]	-0.334524
chrVI	5178145	0.0970269	0.0811206	[2, 2]	-0.236437
chrVI	5372501	0.0970269	0.0811206	[2, 2]	-0.872717
chrVI	5380835	0.0970269	0.0811206	[2, 2]	-0.589423
chrVI	5380859	0.0970269	0.0811206	[2, 2]	-0.517679
chrVI	5477379	0.0970269	0.0811206	[2, 2]	-0.733016
chrVI	5557175	0.0970269	0.0811206	[2, 2]	-0.217098
chrVI	5569753	0.0970269	0.0811206	[2, 2]	-0.377044
chrVI	5630777	0.0970269	0.0811206	[2, 2]	-0.533931
chrVI	5630894	0.0970269	0.0811206	[2, 2]	0.515088
chrVI	5726342	0.0970269	0.0811206	[2, 2]	0.657462
chrVI	5918224	0.0970269	0.0811206	[2, 2]	0.557681
chrVI	5939590	0.0970269	0.0811206	[2, 2]	-0.814566
chrVI	6041886	0.0970269	0.0811206	[2, 2]	0.731351
chrVI	6078255	0.0970269	0.0811206	[2, 2]	0.454384
chrVI	6078270	0.0970269	0.0811206	[2, 2]	0.677284
chrVI	6099082	0.0970269	0.0811206	[2, 2]	-0.461771
chrVI	6186050	0.0970269	0.0811206	[2, 2]	0.315811
chrVI	6257688	0.0970269	0.0811206	[2, 2]	-0.618673
chrVI	6633259	0.0970269	0.0811206	[2, 2]	0.306931
chrVI	6633269	0.0970269	0.0811206	[2, 2]	0.307806
chrVI	6907416	0.0970269	0.0811206	[2, 2]	0.556284
chrVI	7106280	0.0970269	0.0811206	[2, 2]	-0.387048
chrVI	7106313	0.0970269	0.0811206	[2, 2]	-0.339542
chrVI	7115147	0.0970269	0.0811206	[2, 2]	0.366228
chrVI	7182297	0.0970269	0.0811206	[2, 2]	0.14667
chrVI	7182311	0.0970269	0.0811206	[2, 2]	0.196934
chrVI	7463901	0.0970269	0.0811206	[2, 2]	-0.330304
chrVI	7463910	0.0970269	0.0811206	[2, 2]	-0.589387
chrVI	7556111	0.0970269	0.0811206	[2, 2]	-0.594868
chrVI	7556120	0.0970269	0.0811206	[2, 2]	-0.642809
chrVI	7556144	0.0970269	0.0811206	[2, 2]	-0.696601
chrVI	7598206	0.0970269	0.0811206	[2, 2]	-0.337648
chrVI	7598218	0.0970269	0.0811206	[2, 2]	-0.578706
chrVI	7852339	0.0970269	0.0811206	[2, 2]	0.445751
chrVI	7852347	0.0970269	0.0811206	[2, 2]	0.44747
chrVI	7880045	0.0970269	0.0811206	[2, 2]	-0.241228
chrVI	7880065	0.0970269	0.0811206	[2, 2]	-0.205696
chrVI	7983400	0.0970269	0.0811206	[2, 2]	-0.81833
chrVI	7997833	0.0970269	0.0811206	[2, 2]	0.53258
chrVI	8030715	0.0970269	0.0811206	[2, 2]	0.49604
chrVI	8043283	0.0970269	0.0811206	[2, 2]	-0.698576
chrVI	8045668	0.0970269	0.0811206	[2, 2]	0.360708
chrVI	8097031	0.0970269	0.0811206	[2, 2]	-0.415796
chrVI	8097085	0.0970269	0.0811206	[2, 2]	-0.353131
chrVI	8210628	0.0970269	0.0811206	[2, 2]	-0.755014
chrVI	8337827	0.0970269	0.0811206	[2, 2]	0.411005
chrVI	8337866	0.0970269	0.0811206	[2, 2]	0.269369
chrVI	8363547	0.0970269	0.0811206	[2, 2]	0.372037
chrVI	8363583	0.0970269	0.0811206	[2, 2]	0.884228
chrVI	8585478	0.0970269	0.0811206	[2, 2]	0.98828
chrVI	8612910	0.0970269	0.0811206	[2, 2]	-0.319601
chrVI	8881710	0.0970269	0.0811206	[2, 2]	-0.509988
chrVI	8881713	0.0970269	0.0811206	[2, 2]	-0.502511
chrVI	8881771	0.0970269	0.0811206	[2, 2]	0.565593
chrVI	9032439	0.0970269	0.0811206	[2, 2]	-0.377141
chrVI	9032464	0.0970269	0.0811206	[2, 2]	-0.311652
chrVI	9046091	0.0970269	0.0811206	[2, 2]	0.907852
chrVI	9046146	0.0970269	0.0811206	[2, 2]	0.787668
chrVI	9046149	0.0970269	0.0811206	[2, 2]	0.66443
chrVI	9069985	0.0970269	0.0811206	[2, 2]	0.227598
chrVI	9070039	0.0970269	0.0811206	[2, 2]	0.180671
chrVI	9145408	0.0970269	0.0811206	[2, 2]	0.417392
chrVI	9300869	0.0970269	0.0811206	[2, 2]	-0.510282
chrVI	9301751	0.0970269	0.0811206	[2, 2]	0.266882
chrVI	9592909	0.0970269	0.0811206	[2, 2]	0.399071
chrVI	9671374	0.0970269	0.0811206	[2, 2]	0.357391
chrVI	9874014	0.0970269	0.0811206	[2, 2]	0.824407
chrVI	9874028	0.0970269	0.0811206	[2, 2]	0.395275
chrVI	9980285	0.0970269	0.0811206	[2, 2]	0.442226
chrVI	10163712	0.0970269	0.0811206	[2, 2]	-0.559022
chrVI	10163718	0.0970269	0.0811206	[2, 2]	-0.363867
chrVI	10217700	0.0970269	0.0811206	[2, 2]	0.26306
chrVI	10367335	0.0970269	0.0811206	[2, 2]	0.234928
chrVI	10367338	0.0970269	0.0811206	[2, 2]	0.25261
chrVI	10367364	0.0970269	0.0811206	[2, 2]	0.324649
chrVI	10407898	0.0970269	0.0811206	[2, 2]	-0.224932
chrVI	11005782	0.0970269	0.0811206	[2, 2]	0.77862
chrVI	11005787	0.0970269	0.0811206	[2, 2]	0.617301
chrVI	11005803	0.0970269	0.0811206	[2, 2]	0.836734
chrVI	11190635	0.0970269	0.0811206	[2, 2]	0.480534
chrVI	11432258	0.0970269	0.0811206	[2, 2]	0.282755
chrVI	11577953	0.0970269	0.0811206	[2, 2]	-0.292754
chrVI	11577962	0.0970269	0.0811206	[2, 2]	-0.279124
chrVI	11593547	0.0970269	0.0811206	[2, 2]	0.835425
chrVI	11637709	0.0970269	0.0811206	[2, 2]	-0.279714
[truncated: 27,954 more rows]
