# Supplementary material for: BsRADseq: screening DNA methylation in natural populations of non‐model species
Source: Mol Ecol. 2016 Mar 28;25(8):1697–713. doi: 10.1111/mec.13550 (PMC4949719; doi:10.1111/mec.13550)
Supplement: Supplementary file 5 — Table S4 Differentially methylated positions (P‐value < 0.05) in Heliosperma experiment. Positions showing significant q‐values (<0.05) are in bold. [file MEC-25-1697-s005.xlsx]

## Sheet: cov_threshold_25X
position	context	p_value	q_value	sample_size_1	sample_size_2	meth_diff	locus_ID_common	putative protein	Silene_isotig	GO biological processes	GO cellular component	GO molecular function
149944	CpG	4.88952e-06	0.00855665	7	9	-0.450283	628
131649	CpG	1.86955e-05	0.0109057	7	7	0.770081	1248	binding	17251		mitochondrion;
106350	CpG	1.55936e-05	0.0109057	4	7	0.685989	1740	Transmembrane protein 41 homolog	34014		cytoplasmic membrane-bounded vesicle; membrane;
113855	CpG	4.33787e-05	0.0110022	6	8	0.728278	104	galactose oxidase	32885
131908	CpG	4.33755e-05	0.0110022	6	8	0.561838	435
88170	CpG	4.79038e-05	0.0110022	9	7	0.665746	816
50948	CpG	4.27465e-05	0.0110022	6	7	0.497693	1347
38700	CpG	5.02957e-05	0.0110022	9	8	0.591027	1841
77611	CpG	6.08584e-05	0.0118336	5	4	-0.758799	23	At Hook motif nuclear localized protein	36751			DNA binding
100826	CpG	8.72764e-05	0.0152734	8	8	-0.539683	1626
106753	CHH	6.08584e-05	0.0208136	4	5	0.88245	2527
39128	CpG	0.000150732	0.0239801	6	6	-0.693739	665
22324	CHG	0.000124565	0.0267815	3	6	0.628682	1107
65153	CpG	0.000264178	0.0355624	3	5	-0.543539	2015
65181	CpG	0.000264178	0.0355624	3	5	0.897399	2015
106343	CpG	0.000353307	0.0441633	4	7	0.663229	1740	Transmembrane protein 41 homolog	34014		cytoplasmic membrane-bounded vesicle; membrane;
125971	CpG	0.000391398	0.0456631	8	7	0.357179	1711	catalytic, putative	23332
116266	CHH	0.000659865	0.0564184	6	5	-0.595905	270		34737
116272	CHH	0.000659865	0.0564184	6	5	-0.592326	270		34737
116276	CHH	0.000659865	0.0564184	6	5	-0.609863	270		34737
27635	CpG	0.000525778	0.057507	6	4	0.404034	1937
93608	CHH	0.00085402	0.058415	6	8	-0.632695	677	Glucan endo-1,3-beta-glucosidase-like protein 1	34424
43552	CpG	0.000848214	0.0607424	6	7	0.516311	140
43566	CpG	0.000848214	0.0607424	6	7	0.47142	140
104689	CpG	0.000805859	0.0607424	7	9	0.440476	818	AAA-metalloprotease FtsH	37819	protein catabolic process; proteolysis;	integral to membrane; mitochondrion;	metalloendopeptidase activity; ATP binding; nucleoside-triphosphatase activity; zinc ion binding;
35646	CpG	0.000763497	0.0607424	5	8	0.538477	832	Probable LRR receptor-like serine/threonine-protein kinase At3g47570	28444			transferase activity;
50933	CpG	0.000605909	0.0607424	6	7	0.515573	1347
115769	CpG	0.000659865	0.0607424	5	6	-0.415547	1427	U2 snrnp auxiliary factor, small subunit, putative	11003		nucleus;	RNA binding; nucleotide binding; zinc ion binding;
61296	CpG	0.00085402	0.0607424	6	8	-0.465165	1551	Triose phosphate/phosphate translocator, putative	13057	transport;	integral to membrane; plastid;	transporter activity;
89107	CpG	0.000867748	0.0607424	4	6	-0.749853	1961	catalytic, putative	32020
147780	CpG	0.000659865	0.0607424	6	5	-0.644012	2135
144988	CpG	0.00127918	0.0733726	8	9	-0.430658	1216
120439	CpG	0.00121303	0.0733726	7	5	0.471916	1624		28566
8310	CpG	0.00121621	0.0733726	5	5	-0.603161	1859
27228	CpG	0.00121621	0.0733726	5	5	0.713491	1860
126079	CpG	0.00129974	0.0733726	3	3	-0.770829	2102
18225	CpG	0.00121621	0.0733726	5	5	-0.654159	4447
75552	CHH	0.00150663	0.0858778	9	6	-0.454567	662
127689	CpG	0.00166676	0.0911509	7	9	-0.329136	587
24674	CHG	0.00257238	0.091882	5	4	0.508326	112
29972	CHG	0.00299151	0.091882	6	7	0.478998	692
17269	CHG	0.00267752	0.091882	4	7	0.726395	1033
17272	CHG	0.00267752	0.091882	4	7	0.728686	1033
120031	CHG	0.00129974	0.091882	3	3	-0.884292	2039
106725	CHG	0.00257238	0.091882	4	5	0.598005	2527
137223	CpG	0.00186419	0.0988587	6	7	-0.383068	1784	BEL1-like homeodomain transcription factor	35561	regulation of transcription, DNA-dependent;	nucleus;	sequence-specific DNA binding; transcription factor activity;
138683	CpG	0.00193419	0.0995541	5	6	0.6995	304
92826	CpG	0.00201023	0.100512	8	4	0.189082	1400
113843	CpG	0.00207123	0.100685	6	8	0.453495	104	galactose oxidase	32885
140989	CHG	0.00377828	0.101541	6	4	-0.556366	141
105791	CpG	0.00230465	0.109004	6	5	0.55201	1064	Peptide transporter PTR	30937	oligopeptide transport;	membrane;	transporter activity;
103385	CpG	0.00257238	0.112542	5	4	0.367567	1566	proline-rich family protein	22344
103387	CpG	0.00257238	0.112542	5	4	0.387016	1566	proline-rich family protein	22344
93139	CpG	0.00257238	0.112542	4	5	-0.548553	1980
13771	CHG	0.00476067	0.113727	8	6	0.290855	1084
62617	CpG	0.00280272	0.119628	3	6	-0.634676	1941
18061	CpG	0.00299151	0.121747	6	7	0.601908	1541
83499	CpG	0.00299151	0.121747	6	7	-0.298422	1628	Zinc finger CCCH domain-containing protein 44	27207
106738	CHH	0.00257238	0.125679	4	5	0.710395	2527
88744	CpG	0.00332729	0.129395	7	9	-0.561763	1700	DNA methyltransferase	33640	DNA methylation;	nucleus;	DNA (cytosine-5-)-methyltransferase activity; DNA binding; protein binding;
27844	CpG	0.00332729	0.129395	7	9	0.421328	1885
101425	CpG	0.00340619	0.129583	8	5	-0.517134	2197		29643
13049	CpG	0.00365534	0.136103	7	4	0.275421	1089	Protein regulator of cytokinesis, putative	30369
74111	CpG	0.00377828	0.13775	6	4	-0.545095	382
113885	CpG	0.00476067	0.141206	6	8	0.504575	104	galactose oxidase	32885
601	CpG	0.0042629	0.141206	9	9	0.21709	560
39176	CpG	0.00459644	0.141206	6	6	-0.564864	665
39197	CpG	0.00459644	0.141206	6	6	-0.554887	665
43144	CpG	0.00461295	0.141206	5	4	0.504082	776	ATG1 (ARABIDOPSIS TRANSMEMBRANE PROTEIN G1P-RELATED 1)	36645	cytochrome complex assembly;
83248	CpG	0.00459644	0.141206	6	6	0.368566	1215
1909	CpG	0.00418507	0.141206	8	7	-0.5208	1408	DNA-directed RNA polymerase II subunit, putative	29791	transcription;	nucleus;	DNA-directed RNA polymerase activity; DNA binding; protein dimerization activity;
122448	CpG	0.00476067	0.141206	6	8	0.434007	1534
5478	CpG	0.00418507	0.141206	7	8	0.394956	1660
87105	CpG	0.00459644	0.141206	6	6	-0.107133	1820
30193	CpG	0.00408835	0.141206	8	8	-0.399368	1907	homeobox leucine zipper protein	37315	regulation of transcription, DNA-dependent;	nucleus;	sequence-specific DNA binding; transcription factor activity;
77603	CpG	0.00575945	0.162242	5	4	-0.658348	23	At Hook motif nuclear localized protein	36750			DNA binding
4021	CpG	0.0065824	0.162242	5	3	-0.204211	540
150000	CpG	0.00641081	0.162242	7	9	-0.179602	628
117018	CpG	0.00633926	0.162242	3	8	0.564381	679
68498	CpG	0.00635027	0.162242	5	7	-0.355651	1070
12310	CpG	0.00575945	0.162242	5	4	0.421055	1153
154698	CpG	0.00635027	0.162242	5	7	-0.615312	1365	catalytic, putative	32020
9233	CpG	0.00635027	0.162242	5	7	-0.47241	1396	bZIP transcription factor bZIP82	34183
69668	CpG	0.00635027	0.162242	7	5	0.26891	1514
60494	CpG	0.00627732	0.162242	8	5	0.464396	1586	proline-rich family protein	22345
50840	CpG	0.00635027	0.162242	5	7	0.332493	1947	Pectinesterase precursor, putative	31787		cytoplasmic membrane-bounded vesicle;	hydrolase activity;
53817	CpG	0.0065824	0.162242	3	5	-0.781621	9605	f-box family protein	35323
109286	CHG	0.00878113	0.171631	7	9	-0.214699	11
16781	CHG	0.00846539	0.171631	8	7	-0.422074	874	growth-on protein GRO11	37725		cytoplasmic membrane-bounded vesicle; integral to membrane;	aspartic-type endopeptidase activity;
79417	CpG	0.00761758	0.183225	6	5	0.447535	685
151956	CpG	0.0076431	0.183225	6	5	0.514573	995
22679	CpG	0.00845793	0.192395	5	8	0.462068	137	Putative protease Do-like 14	37363
34377	CpG	0.00825625	0.192395	7	7	0.290734	626	Reticuline oxidase precursor, putative	29146			catalytic activity;
141353	CpG	0.00846539	0.192395	8	7	0.363207	1124		31532
11183	CpG	0.00846539	0.192395	8	7	0.449773	1446
77630	CHH	0.00575945	0.196973	5	4	-0.509124	23	At Hook motif nuclear localized protein	36753			DNA binding
77632	CHH	0.00575945	0.196973	5	4	-0.506839	23	At Hook motif nuclear localized protein	36754			DNA binding
106718	CHH	0.00575945	0.196973	4	5	0.563528	2527
35146	CpG	0.00976641	0.20843	4	4	-0.34178	951	Vacuolar cation/proton exchanger 3	23236	cation transport;	integral to membrane;	cation transmembrane transporter activity;
56947	CpG	0.00976641	0.20843	4	4	0.497444	1838
146755	CpG	0.00976641	0.20843	4	4	0.739956	2142
146762	CpG	0.00976641	0.20843	4	4	0.632413	2142
66157	CpG	0.00976641	0.20843	4	4	-0.322587	3096
138912	CpG	0.0103703	0.218651	6	8	0.303332	1616
56076	CpG	0.0112026	0.23139	4	9	0.374522	998	Peptide transporter PTR2	13696		membrane;
131625	CpG	0.0116356	0.23139	7	7	0.453754	1248	binding	17251		mitochondrion;
39983	CpG	0.0116356	0.23139	7	7	-0.311225	1675	Zinc finger CCCH domain-containing protein 44	27207
40036	CpG	0.0116356	0.23139	7	7	0.353043	1675	Zinc finger CCCH domain-containing protein 44	27207
140618	CpG	0.0116356	0.23139	7	7	-0.222069	2225		33712	metal ion transport;		metal ion binding;
92056	CpG	0.0120583	0.237101	5	5	-0.268301	197
88322	CpG	0.0122382	0.237964	3	3	0.750767	3098
129288	CpG	0.0124008	0.238476	6	7	-0.370516	1343	Probable glycosyltransferase At3g42180	34446		membrane; cytoplasmic membrane-bounded vesicle;
124147	CpG	0.0131523	0.247489	5	6	0.195614	755
81559	CpG	0.0131523	0.247489	5	6	-0.530041	1607	putative Na+/myo-inositol symporter	16493	transmembrane transport; carbohydrate transport;	integral to membrane;	sugar:hydrogen symporter activity;
108988	CpG	0.014091	0.256868	4	6	0.308282	611
88872	CpG	0.014091	0.256868	4	6	0.482685	1355
481	CpG	0.014091	0.256868	6	4	0.493456	1488
74891	CpG	0.0149493	0.269703	5	4	0.434061	739
38896	CpG	0.0152729	0.272731	7	6	-0.376295	1421	E3 ubiquitin-protein ligase NEDD4-like	29437
43582	CpG	0.0167815	0.274834	6	7	0.385677	140
79375	CpG	0.0168042	0.274834	6	7	0.272655	685
79404	CpG	0.0168042	0.274834	6	7	0.360213	685
133881	CpG	0.0168042	0.274834	6	7	0.234831	1255
92819	CpG	0.0165667	0.274834	8	4	0.266818	1400
29421	CpG	0.0165667	0.274834	4	8	0.448828	1447	MLO10 (MILDEW RESISTANCE LOCUS O 10); calmodulin binding	15295		membrane;
10001	CpG	0.0168042	0.274834	6	7	0.438697	1555
95281	CpG	0.0168042	0.274834	6	7	0.408968	1982
95284	CpG	0.0168042	0.274834	6	7	0.481813	1982
112811	CpG	0.0180637	0.2927	8	9	-0.319669	3491
19780	CHG	0.016534	0.296234	7	5	-0.342411	744
67207	CpG	0.0193	0.304279	3	4	-0.505739	570
146135	CpG	0.0193	0.304279	4	3	-0.347287	1991
145694	CpG	0.0193	0.304279	4	3	-0.4324	2394
46410	CHH	0.0103703	0.322422	8	6	-0.238791	1867
33366	CpG	0.0214089	0.334513	6	8	-0.386589	1313
23849	CpG	0.0220112	0.337891	5	6	-0.427711	17
108069	CpG	0.0220112	0.337891	5	6	-0.401335	1360
116267	CHH	0.0131523	0.344224	6	5	-0.430705	270		34737
105698	CHH	0.0129828	0.344224	5	8	0.59629	354	Reticuline oxidase precursor, putative	37765			catalytic activity;
40203	CHH	0.014091	0.344224	6	4	-0.479615	649
84728	CpG	0.0230777	0.351182	8	8	0.303222	567
68889	CpG	0.0248188	0.358949	7	6	-0.134273	491
101941	CpG	0.0248188	0.358949	7	6	-0.143013	967	Protein-tyrosine phosphatase-like member B	18550
133920	CpG	0.0248188	0.358949	6	7	0.203592	1255
22124	CpG	0.0248188	0.358949	7	6	-0.3559	1549
10051	CpG	0.0248188	0.358949	6	7	0.428715	1555
54410	CpG	0.0248188	0.358949	7	6	-0.253956	1791	Triose phosphate/phosphate translocator, putative	13056	transport;	integral to membrane; plastid;	transporter activity;
5220	CpG	0.0258227	0.370408	5	7	0.225036	1190
118789	CpG	0.0264828	0.376787	3	2	0.635997	103	Reticuline oxidase precursor, putative	29146			catalytic activity;
4317	CpG	0.0310468	0.379943	5	5	-0.508354	153	Probable LRR receptor-like serine/threonine-protein kinase At3g47570	23409			binding; kinase activity;
103918	CpG	0.0298415	0.379943	3	6	-0.503419	192	CBL-interacting protein kinase 12	21372	protein amino acid phosphorylation; signal transduction;	mitochondrion;	ATP binding; protein serine/threonine kinase activity;
135664	CpG	0.0310468	0.379943	5	5	-0.57955	216
135688	CpG	0.0310468	0.379943	5	5	-0.468454	216
10382	CpG	0.0304724	0.379943	8	7	0.255738	410	putative esterase	25433		plastid;	hydrolase activity;
80118	CpG	0.0304724	0.379943	7	8	0.181004	453
150023	CpG	0.0282885	0.379943	7	9	-0.324371	628
117073	CpG	0.0290258	0.379943	5	8	0.318304	680
92280	CpG	0.0304724	0.379943	7	8	0.229858	853	Splicing factor 3B subunit 4	26910			nucleic acid binding; nucleotide binding;
25698	CpG	0.0287132	0.379943	4	4	-0.506451	961	AT5G10210-like protein	31885
41088	CpG	0.0282885	0.379943	7	9	-0.311699	1028	Intracellular protein transport protein USO1	23418			protein, binding
33286	CpG	0.0301474	0.379943	6	8	0.0816682	1313
40405	CpG	0.0310468	0.379943	5	5	0.455364	1318	Protein BRASSINOSTEROID INSENSITIVE 1	23032
90861	CpG	0.0293912	0.379943	4	2	0.564505	1581
8343	CpG	0.0310468	0.379943	5	5	-0.507684	1859
27203	CpG	0.0310468	0.379943	5	5	0.571694	1860
62624	CpG	0.0298415	0.379943	3	6	-0.542996	1941
115710	CpG	0.0304724	0.379943	8	7	-0.35658	1942	Wall-associated receptor kinase 5 (WAK5)	3883		cell part;	binding; kinase activity;
18233	CpG	0.0310468	0.379943	5	5	-0.586989	4447
60014	CpG	0.0304724	0.379943	8	7	-0.284345	5267
5585	CHG	0.0258227	0.427068	5	7	-0.467711	495
140806	CpG	0.0360525	0.433122	7	6	-0.182327	88	ADP,ATP carrier protein, putative	36826	transport;	mitochondrial inner membrane; integral to membrane;	binding; transporter activity;
93670	CpG	0.0361348	0.433122	5	6	-0.44656	907
133933	CpG	0.0360525	0.433122	6	7	0.196034	1255
116987	CpG	0.0367804	0.437862	3	8	-0.0620184	679
154127	CpG	0.0377544	0.44642	3	5	0.625408	488
61156	CpG	0.0418866	0.461243	6	8	-0.221767	516	F-box/LRR-repeat protein	21011
70274	CpG	0.040956	0.461243	7	5	-0.313816	597
25987	CpG	0.0418866	0.461243	6	8	-0.293198	1087
64822	CpG	0.0429615	0.461243	4	7	-0.410771	1094
64829	CpG	0.0429615	0.461243	4	7	-0.416323	1094
16608	CpG	0.0408678	0.461243	7	8	-0.284248	1260	Transcription factor bHLH130	30799	regulation of transcription;	nucleus	; transcription regulator activity;
62599	CpG	0.0429615	0.461243	4	7	0.357817	1307	Reticuline oxidase precursor, putative	19428			catalytic activity;
109212	CpG	0.0418866	0.461243	8	6	0.340342	1370	Malate dehydrogenase [NADP], chloroplastic (MDH1)	7477	carbohydrate metabolic process; oxidation reduction; malate metabolic process;	plastid;	malate dehydrogenase (NADP+) activity; binding;
139340	CpG	0.0418866	0.461243	8	6	-0.42036	1422	Cysteine proteinase RD21a OS=Arabidopsis thaliana GN=RD21A PE=1 SV=1	27846	proteolysis;		cysteine-type endopeptidase activity;
91047	CpG	0.0429615	0.461243	4	7	-0.419592	1507
122435	CpG	0.0418866	0.461243	6	8	0.238046	1534
118973	CpG	0.0418866	0.461243	6	8	0.291962	1680	TET2 (TETRASPANIN2)	32345		cytoplasmic membrane-bounded vesicle; integral to membrane;
27911	CpG	0.0393394	0.461243	5	9	-0.316147	1885		34164
7854	CpG	0.0418866	0.461243	6	8	-0.172044	2002
120877	CpG	0.0429615	0.461243	4	7	0.220879	3308	delta-8 sphingolipid desaturase	11193	fatty acid biosynthetic process; oxidation reduction;		heme binding; oxidoreductase activity, acting on paired donors, with oxidation of a pair of donors resulting in the reduction of molecular oxygen to two molecules of water;
116717	CHG	0.0304724	0.467969	7	8	-0.179698	538	Protein MAM3 (MAM3)	35143	DNA integration;	membrane;	DNA binding;
74129	CpG	0.0450125	0.47453	6	4	-0.412067	382
119209	CpG	0.0450125	0.47453	6	4	0.312049	719	glycerophosphoryl diester phosphodiesterase, putative	6799	metabolic process;	cytoplasmic membrane-bounded vesicle;	phosphoric diester hydrolase activity;
89937	CpG	0.0445131	0.47453	7	6	-0.271332	2012
77636	CpG	0.0473161	0.484229	5	4	0.555226	23	At Hook motif nuclear localized protein	36752			DNA binding
62952	CpG	0.0473161	0.484229	5	4	-0.423065	80
62970	CpG	0.0473161	0.484229	5	4	-0.202415	80
40938	CpG	0.0473161	0.484229	5	4	-0.257945	1329
106724	CpG	0.0473161	0.484229	4	5	0.126844	2527
116270	CHH	0.0220112	0.501855	6	5	-0.389424	270		34737
86263	CpG	0.0498315	0.506407	8	8	0.135497	392	Beta-amylase 3, chloroplastic	7522	polysaccharide catabolic process;	plastid;	beta-amylase activity; cation binding;
44415	CHG	0.0450125	0.604856	4	6	0.277952	1463	Protein CASP, putative	35565	intra-Golgi vesicle-mediated transport;	integral to Golgi membrane;
44436	CHG	0.0450125	0.604856	4	6	0.448474	1463	Protein CASP, putative	35565	intra-Golgi vesicle-mediated transport;	integral to Golgi membrane;
75521	CHH	0.0350209	0.630375	9	6	-0.351185	662
75526	CHH	0.0350209	0.630375	9	6	-0.301542	662
75566	CHH	0.0350209	0.630375	9	6	-0.212353	662
92718	CHH	0.0310468	0.630375	5	5	0.519576	1245
74113	CHH	0.0450125	0.641428	6	4	-0.234031	382
74164	CHH	0.0450125	0.641428	6	4	0.285022	382
93611	CHH	0.0398434	0.641428	6	6	-0.330893	677	Glucan endo-1,3-beta-glucosidase-like protein 1	34424
93612	CHH	0.0398434	0.641428	6	6	-0.478634	677	Glucan endo-1,3-beta-glucosidase-like protein 1	34424
46414	CHH	0.0418866	0.641428	8	6	-0.276871	1867
