# Supplementary material for: BsRADseq: screening DNA methylation in natural populations of non‐model species
Source: Mol Ecol. 2016 Mar 28;25(8):1697–713. doi: 10.1111/mec.13550 (PMC4949719; doi:10.1111/mec.13550)
Supplement: Supplementary file 6 — Table S5 Differentially methylated positions (P‐value < 0.05) in Dactylorhiza experiment. Positions showing significant q‐values (<0.05) are in bold. [file MEC-25-1697-s006.xlsx]

## Sheet: Sheet1
position	context	p_value	q_value	sample_size_1	sample_size_2	meth_diff	locus_ID	putative_protein
309313	CpG	0.0110656	0.0105007	2	2	0.375653	7579	pore complex protein NUP205
309347	CpG	0.0110656	0.0105007	2	2	0.320214	7579	pore complex protein NUP205
309303	CHH	0.0110656	0.0227229	2	2	-0.377302	7579	pore complex protein NUP205
309341	CHH	0.0110656	0.0227229	2	2	-0.294918	7579	pore complex protein NUP205
263388	CHH	0.0110656	0.0227229	2	2	0.51183	14776
263412	CHH	0.0110656	0.0227229	2	2	0.219254	14776
310382	CpG	0.0110656	0.0105007	2	2	0.992966	28811
310400	CpG	0.0110656	0.0105007	2	2	0.99274	28811
340263	CHH	0.020504	0.0227229	2	1	-0.987179	1791
334800	CpG	0.020504	0.0105007	2	1	0.997241	2418	arogenate dehydratase/prephenate dehydratase 2
188913	CHG	0.020504	0.124749	1	2	-0.497136	35912	uncharacterized
63184	CHH	0.0468659	0.0227229	1	2	1	142
63224	CHH	0.0468659	0.0227229	1	2	-0.592384	142
153189	CHG	0.0468659	0.124749	1	2	1	199	Ras-group-relatedLRR protein 1-like
153157	CHH	0.0468659	0.0227229	1	2	0.998839	199	Ras-group-relatedLRR protein 1-like
153176	CHH	0.0468659	0.0227229	1	2	-0.509964	199	Ras-group-relatedLRR protein 1-like
314820	CHG	0.0468659	0.124749	1	2	1	210	zinc finger protein 830
314802	CHH	0.0468659	0.0227229	1	2	-0.29415	210	zinc finger protein 831
157836	CHH	0.0468659	0.0227229	1	2	-0.698846	368
235377	CpG	0.0468659	0.0105007	1	2	0.759259	801
235397	CpG	0.0468659	0.0105007	1	2	0.759259	801
235323	CHH	0.0468659	0.0227229	1	2	1	801
95960	CHG	0.0468659	0.124749	1	2	0.976569	886
20193	CHG	0.0468659	0.124749	1	2	-0.530899	1096
146867	CHH	0.0468659	0.0227229	1	2	0.999066	1296
147112	CpG	0.0468659	0.0105007	1	2	0.539558	1315	transmembrane protein 56-like
147157	CpG	0.0468659	0.0105007	1	2	-0.996494	1315	transmembrane protein 56-like
292737	CHH	0.0468659	0.0227229	1	2	0.955556	1321
147771	CHG	0.0468659	0.124749	1	2	1	1429	predicted protein
146773	CHG	0.0468659	0.124749	1	2	-0.830744	1605
146748	CHH	0.0468659	0.0227229	1	2	-0.830714	1605
146795	CHH	0.0468659	0.0227229	1	2	0.869839	1605
103653	CHH	0.0468659	0.0227229	1	2	-0.328345	1758	cytochrome P450 77A2-like
340197	CHG	0.0468659	0.124749	2	1	-0.999679	1791
222902	CHG	0.0468659	0.124749	2	1	-0.975046	2109
199000	CHG	0.0468659	0.124749	1	2	-0.934064	2388	Isoamylase 1
101475	CHG	0.0468659	0.124749	1	2	0.999004	2668
101507	CHH	0.0468659	0.0227229	1	2	0.765648	2668
204988	CHH	0.0468659	0.0227229	1	2	1	3070	probable GTP diphosphokinase RSH2, chloroplastic
205062	CHH	0.0468659	0.0227229	1	2	0.992982	3070	probable GTP diphosphokinase RSH2, chloroplastic
188193	CHH	0.0468659	0.0227229	1	2	0.728619	3597
249933	CHH	0.0468659	0.0227229	2	1	-0.993489	3660
105255	CHH	0.0468659	0.0227229	1	2	-0.502867	4227	Folylpolyglutamate synthase
136155	CHH	0.0468659	0.0227229	1	2	1	4963	UDP-galactose/UDP-glucose transporter 2-like
290373	CHG	0.0468659	0.124749	2	1	-1	5258	cytochrome P450 71A1-like
209522	CHG	0.0468659	0.124749	1	2	-0.944979	6275	hypothetical protein
209478	CHH	0.0468659	0.0227229	1	2	0.99937	6275	hypothetical protein
123723	CHG	0.0468659	0.124749	1	2	-0.461671	6485	protein EXECUTER 1, chloroplastic
123715	CHH	0.0468659	0.0227229	1	2	0.933882	6485	protein EXECUTER 1, chloroplastic
123767	CHH	0.0468659	0.0227229	1	2	-0.463907	6485	protein EXECUTER 1, chloroplastic
181067	CpG	0.0468659	0.0105007	1	2	0.95512	6723	probable receptor-like protein kinase
49629	CHH	0.0468659	0.0227229	1	2	0.997026	7085
234632	CHH	0.0468659	0.0227229	1	2	1	7405
334167	CpG	0.0468659	0.0105007	1	2	-0.569326	7725	pore complex protein NUP209
334180	CpG	0.0468659	0.0105007	1	2	-0.555486	7725	pore complex protein NUP209
334197	CpG	0.0468659	0.0105007	1	2	-0.952576	7725	pore complex protein NUP209
58784	CHG	0.0468659	0.124749	1	2	0.989965	8038	diacylglycerol kinase 1-like (LOC103437868), transcript variant X2
233604	CpG	0.0468659	0.0105007	1	2	1	8196	40S ribosomal protein S7-like
233611	CpG	0.0468659	0.0105007	1	2	1	8196	40S ribosomal protein S7-like
233670	CpG	0.0468659	0.0105007	1	2	-0.999728	8196	40S ribosomal protein S7-like
233674	CpG	0.0468659	0.0105007	1	2	-0.99864	8196	40S ribosomal protein S7-like
233649	CHH	0.0468659	0.0227229	1	2	-0.999456	8196	40S ribosomal protein S7-like
327567	CHH	0.0468659	0.0227229	1	2	0.984715	8285	CBS domain-containing protein
221521	CpG	0.0468659	0.0105007	1	2	-0.986705	8360
172041	CHG	0.0468659	0.124749	1	2	0.475499	8782	cysteine-rich receptor-like protein kinase 3
172063	CHG	0.0468659	0.124749	1	2	0.475639	8782	cysteine-rich receptor-like protein kinase 3
172042	CHH	0.0468659	0.0227229	1	2	0.475499	8782	cysteine-rich receptor-like protein kinase 3
172043	CHH	0.0468659	0.0227229	1	2	0.475499	8782	cysteine-rich receptor-like protein kinase 3
172057	CHH	0.0468659	0.0227229	1	2	0.476797	8782	cysteine-rich receptor-like protein kinase 3
172074	CHH	0.0468659	0.0227229	1	2	0.475733	8782	cysteine-rich receptor-like protein kinase 3
172080	CHH	0.0468659	0.0227229	1	2	0.476091	8782	cysteine-rich receptor-like protein kinase 3
94771	CHH	0.0468659	0.0227229	1	2	1	9223
327213	CHH	0.0468659	0.0227229	1	2	-0.518537	9300	60S acidic ribosomal protein P2B-like
234889	CHG	0.0468659	0.124749	1	2	-0.998914	9828	uncharacterized
9158	CpG	0.0468659	0.0105007	1	2	0.997024	9970
9221	CpG	0.0468659	0.0105007	1	2	0.995054	9970
9154	CHG	0.0468659	0.124749	1	2	0.997033	9970
308691	CpG	0.0468659	0.0105007	2	1	-0.932659	10198	uncharacterized
188817	CHG	0.0468659	0.124749	1	2	0.992775	10498	uncharacterized
188827	CHH	0.0468659	0.0227229	1	2	-0.992146	10498	uncharacterized
188837	CHH	0.0468659	0.0227229	1	2	0.805428	10498	uncharacterized
344202	CpG	0.0468659	0.0105007	1	2	0.997626	11240
149487	CHH	0.0468659	0.0227229	1	2	-0.551105	12235
221788	CHG	0.0468659	0.124749	1	2	0.711758	12919	Cellulose synthase like
160899	CpG	0.0468659	0.0105007	1	2	0.992509	13225	GDP-L-galactose phosphorylase 1-like
199942	CHG	0.0468659	0.124749	2	1	-0.32654	13745	tropinone reductase homolog
199908	CHH	0.0468659	0.0227229	2	1	-0.670295	13745	tropinone reductase homolog
141179	CHH	0.0468659	0.0227229	1	2	-0.968569	14107
133407	CpG	0.0468659	0.0105007	2	1	0.999577	15274
162427	CHG	0.0468659	0.124749	1	2	1	15816	zinc finger protein 598-like
162412	CHH	0.0468659	0.0227229	1	2	-0.616371	15816	zinc finger protein 598-like
102106	CHH	0.0468659	0.0227229	1	2	-0.982469	16215
134349	CHH	0.0468659	0.0227229	1	2	-0.999514	16574	thioredoxin-like 2, chloroplastic
57585	CHG	0.0468659	0.124749	1	2	-0.99	17636
57586	CHH	0.0468659	0.0227229	1	2	-0.99	17636
57589	CHH	0.0468659	0.0227229	1	2	-0.99	17636
57591	CHH	0.0468659	0.0227229	1	2	-0.99	17636
57604	CHH	0.0468659	0.0227229	1	2	-0.99	17636
167607	CHH	0.0468659	0.0227229	1	2	-1	17833	chloroplast
167610	CHH	0.0468659	0.0227229	1	2	-1	17833	chloroplast
167643	CHH	0.0468659	0.0227229	1	2	1	17833	chloroplast
167644	CHH	0.0468659	0.0227229	1	2	1	17833	chloroplast
167661	CHH	0.0468659	0.0227229	1	2	1	17833	chloroplast
167664	CHH	0.0468659	0.0227229	1	2	-0.958268	17833	chloroplast
167667	CHH	0.0468659	0.0227229	1	2	0.999658	17833	chloroplast
243200	CpG	0.0468659	0.0105007	1	2	-0.999706	19047
193816	CHH	0.0468659	0.0227229	1	2	-0.353881	20861
193821	CHH	0.0468659	0.0227229	1	2	-0.353861	20861
193832	CHH	0.0468659	0.0227229	1	2	-0.267497	20861
193845	CHH	0.0468659	0.0227229	1	2	-0.351865	20861
193848	CHH	0.0468659	0.0227229	1	2	-0.350762	20861
193858	CHH	0.0468659	0.0227229	1	2	-0.268128	20861
295657	CHG	0.0468659	0.124749	1	2	-0.991001	23621
295661	CHH	0.0468659	0.0227229	1	2	-0.990204	23621
295681	CHH	0.0468659	0.0227229	1	2	-0.989377	23621
164974	CHH	0.0468659	0.0227229	1	2	-1	24370
143945	CHH	0.0468659	0.0227229	1	2	0.990138	24984
26504	CpG	0.0468659	0.0105007	1	2	-0.998817	25896
26498	CHG	0.0468659	0.124749	1	2	0.676534	25896
26485	CHH	0.0468659	0.0227229	1	2	-0.699739	25896
26500	CHH	0.0468659	0.0227229	1	2	0.322023	25896
251910	CpG	0.0468659	0.0105007	1	2	-0.996349	26031
177320	CHG	0.0468659	0.124749	1	2	-0.993035	26173
216407	CpG	0.0468659	0.0105007	1	2	0.989534	27049	helicase SKI2W
216457	CpG	0.0468659	0.0105007	1	2	0.509541	27049	helicase SKI2W
37348	CHH	0.0468659	0.0227229	1	2	0.99621	27213
63437	CpG	0.0468659	0.0105007	1	2	-1	29032
358398	CHH	0.0468659	0.0227229	1	2	0.999214	29873
361623	CHG	0.0468659	0.124749	1	2	1	30666
361711	CHH	0.0468659	0.0227229	1	2	1	30666
48276	CpG	0.0468659	0.0105007	2	1	0.990983	33066
48239	CHH	0.0468659	0.0227229	2	1	-1	33066
86263	CHG	0.0468659	0.124749	1	2	0.993505	34583
312720	CHH	0.0468659	0.0227229	1	2	0.988181	35720
190339	CHH	0.0468659	0.0227229	1	2	0.92381	36618
