# Supplementary material for: BsRADseq: screening DNA methylation in natural populations of non‐model species
Source: Mol Ecol. 2016 Mar 28;25(8):1697–713. doi: 10.1111/mec.13550 (PMC4949719; doi:10.1111/mec.13550)
Supplement: Supplementary file 7 — Appendix S1 Custom python script used to summarize the output of bismark (CX_reports). [file MEC-25-1697-s007.txt]

import os
import sys
import math
import numpy as np
import matplotlib.pyplot as plt
from pylab import *
import pandas as pd

for i in os.listdir("."):
	if i.endswith(".CX_report.txt"): 
	        print i
		infile = open(os.path.join('.',i), "r")

		ind = i.replace(".CX_report.txt", "")

		position_list = []
		meth_list = []
		cov_list = []
		pattern_list = []

		for line in infile.readlines():
			if line == '':
				break
			else:
				line = line.split("\n")
				line = line[0].split("\t")

				position = int(line[1])
				methylation = int(line[3])
				coverage = methylation+int(line[4])
				pattern = line[5]

				position_list.append(position)
				meth_list.append(methylation)
				cov_list.append(coverage)
				pattern_list.append(pattern)
		
		if 'methylation_data' in locals() and 'coverage_data' in locals() and 'pattern_data' in locals():
			methylation_data[ind] = pd.DataFrame(meth_list, index=position_list)
			coverage_data[ind] = pd.DataFrame(cov_list, index=position_list)
			pattern_data[ind] = pd.DataFrame(pattern_list, index=position_list)
		else:
			methylation_data = pd.DataFrame(meth_list, columns=[ind], index=position_list)
			coverage_data = pd.DataFrame(cov_list, columns=[ind], index=position_list)
			pattern_data = pd.DataFrame(pattern_list, columns=[ind], index=position_list)

		infile.close()


methylation_data.sort(axis=1, inplace=True)
coverage_data.sort(axis=1, inplace=True)
coverage_data.fillna('snp', inplace= True)
pattern_data.sort(axis=1, inplace=True)


coverage_threshold = int(sys.argv[1])
min_ind_allowed = int(sys.argv[2])
selected_pattern = sys.argv[3]

missing_samples_positions = []
pattern_change_positions = []

#initialize DF with the max number of samples 
max_sample_in_pop1 = list(np.repeat(0,20))
max_sample_in_pop2 = list(np.repeat(0,20))
P_position_data = pd.DataFrame(max_sample_in_pop1, columns=[0])
V_position_data = pd.DataFrame(max_sample_in_pop2, columns=[0])


for i in range(0,len(coverage_data.index.tolist())):
	position = coverage_data.iloc[i:i+1].index.values.tolist()[0]

	print i

	col_num = len(coverage_data.columns)

#select only those samples whose C is appearing in the selected pattern

	pattern_pop1 = list(pattern_data.values[i,0:20])
	pattern_pop2 = list(pattern_data.values[i,20:40])

	idx_pat_pop1 = []
	idx_pat_pop2 = []

	x = 0
	for item in pattern_pop1:
		if item == selected_pattern:
			idx_pat_pop1.append(x)

		x += 1
	x = 0
	for item in pattern_pop2:
		if item == selected_pattern:
			idx_pat_pop2.append(x)
		x += 1


#select samples with no missing data and above a coverage threshold

	cov_pop1 = list(coverage_data.values[i,0:20])
	cov_pop2 = list(coverage_data.values[i,20:40])

	idx_cov_pop1 = []
	idx_cov_pop2 = []
	j = 0
	for item in cov_pop1:
		if item != 'snp' and item > coverage_threshold:
			idx_cov_pop1.append(j)

		j += 1
	j = 0
	for item in cov_pop2:
		if item != 'snp' and item > coverage_threshold:
			idx_cov_pop2.append(j)
		j += 1


#make intersection pattern - coverage filtering
	idx_pop1 = list(set(idx_pat_pop1) & set(idx_cov_pop1))
	idx_pop2 = list(set(idx_pat_pop2) & set(idx_cov_pop2))

	
	if len(idx_pop1) > min_ind_allowed and len(idx_pop2) > min_ind_allowed:

		pattern_pop1_filt = []
		pattern_pop2_filt = []
	
		cov_pop1_filt = []
		cov_pop2_filt = []

		meth_pop1 = list(methylation_data.values[i,0:20])
		meth_pop2 = list(methylation_data.values[i,20:40])

		meth_pop1_filt = []
		meth_pop2_filt = []

		for item in idx_pop1:
			meth_pop1_filt.append(meth_pop1[item])
			cov_pop1_filt.append(cov_pop1[item])
			pattern_pop1_filt.append(pattern_pop1[item])


		for item in idx_pop2:
			meth_pop2_filt.append(meth_pop2[item])
			cov_pop2_filt.append(cov_pop2[item])
			pattern_pop2_filt.append(pattern_pop2[item])


		pop1_meth_values = []
		pop2_meth_values = []
		for x in range(0,len(meth_pop1_filt)):
			methylation = meth_pop1_filt[x]*1.0/cov_pop1_filt[x]
			pop1_meth_values.append(methylation)
		for x in range(0,len(meth_pop2_filt)):
			methylation = meth_pop2_filt[x]*1.0/cov_pop2_filt[x]
			pop2_meth_values.append(methylation)


		P_position_data[position] = pd.DataFrame(pop1_meth_values)
		V_position_data[position] = pd.DataFrame(pop2_meth_values)


	else:
		missing_samples_positions.append(position)
		


P_data_mean = pd.DataFrame({'mean': P_position_data.mean()})
P_data_std = pd.DataFrame({'stdev': P_position_data.std()})

V_data_mean = pd.DataFrame({'mean': V_position_data.mean()})
V_data_std = pd.DataFrame({'stdev': V_position_data.std()})

P_V_mean_diff = pd.DataFrame(P_data_mean['mean']-V_data_mean['mean'])
			
subplot(3,1,1)			
plt.plot(P_data_mean, 'ro')

subplot(3,1,2)			
plt.plot(V_data_mean, 'bo')

subplot(3,1,3)
plt.plot(P_V_mean_diff, 'go')
#P_position_data.describe().T.drop('count', axis=1).plot()


plt.show()	


#set the temporary lists and the first working locus
locus_list_P = []
locus_list_V = []
windowsize = 104
working_locus = 1

#initialize the DF with maximum length
max_length = list(np.repeat(0,windowsize))
P_locus_data = pd.DataFrame(max_length, columns=[0])
V_locus_data = pd.DataFrame(max_length, columns=[0])

#iterate over the meth_mean series/df
for i in range(0,len(P_data_mean)):
	#get the index and extract mean values
	posit = P_data_mean.index[i]
	mean_P = P_data_mean.iat[i, 0]
	mean_V = V_data_mean.iat[i, 0]

	if posit%windowsize == 0:
		#append mean position value to 
		locus_list_P.append(mean_P)
		locus_list_V.append(mean_V)


		#store to df
		P_locus_data[working_locus] = pd.DataFrame(locus_list_P)
		V_locus_data[working_locus] = pd.DataFrame(locus_list_V)

		#reset the temporary lists
		locus_list_P = []
		locus_list_V = []
		#reset the working locus
		working_locus = posit/windowsize+1


	else:
		#get the current locus from position and check if we are still in the locus under construction or not
		current_locus = posit/windowsize+1
		
		if current_locus == working_locus:
				
			locus_list_P.append(mean_P)
			locus_list_V.append(mean_V)
		#otherwise close the old locus, append it to the df, reset the temporary list and working locus and start filling it with the new mean value
		else:
			if len(locus_list_P) == 0 and len(locus_list_V) == 0:
				working_locus = posit/windowsize+1
			else:
				#store to df
				P_locus_data[working_locus] = pd.DataFrame(locus_list_P)
				V_locus_data[working_locus] = pd.DataFrame(locus_list_V)
 

				locus_list_P = []
				locus_list_V = []

				working_locus = posit/windowsize+1

				locus_list_P.append(mean_P)
				locus_list_V.append(mean_V)

P_locus_data_mean = pd.DataFrame({'mean': P_locus_data.mean()})
P_locus_data_std = pd.DataFrame({'stdev': P_locus_data.std()})

V_locus_data_mean = pd.DataFrame({'mean': V_locus_data.mean()})
V_locus_data_std = pd.DataFrame({'stdev': V_locus_data.std()})

P_V_locus_mean_diff = pd.DataFrame(P_locus_data_mean['mean']-V_locus_data_mean['mean'])
#plot(P_V_locus_mean_diff, 'go')

dir_name = 'fake'
dir_name += '_'
dir_name += selected_pattern
dir_name += '_'
dir_name += str(coverage_threshold)
os.system('mkdir '+dir_name)
P_position_data.to_csv(os.path.join(dir_name, 'P_position_data.tsv'), sep='\t', encoding='utf-8')
V_position_data.to_csv(os.path.join(dir_name, 'V_position_data.tsv'), sep='\t', encoding='utf-8')
P_locus_data.to_csv(os.path.join(dir_name, 'P_locus_data.tsv'), sep='\t', encoding='utf-8')
V_locus_data.to_csv(os.path.join(dir_name, 'V_locus_data.tsv'), sep='\t', encoding='utf-8')

pattern_data.to_csv(os.path.join(dir_name, 'pattern_data.tsv'), sep='\t', encoding='utf-8')
coverage_data.to_csv(os.path.join(dir_name, 'coverage_data.tsv'), sep='\t', encoding='utf-8')
methylation_data.to_csv(os.path.join(dir_name, 'methylation_data.tsv'), sep='\t', encoding='utf-8')
