# Supplementary material for: BsRADseq: screening DNA methylation in natural populations of non‐model species
Source: Mol Ecol. 2016 Mar 28;25(8):1697–713. doi: 10.1111/mec.13550 (PMC4949719; doi:10.1111/mec.13550)
Supplement: Supplementary file 8 — Appendix S2 Custom python script used to test the statistical significance of differentially methylated positions. [file MEC-25-1697-s008.txt]

from operator import itemgetter
import os
import sys
import math
import numpy as np
import matplotlib.pyplot as plt
from pylab import *
import pandas as pd
from scipy import stats
import qvalue
from collections import Counter


###To read the files###
pattern_data = pd.DataFrame.from_csv('pattern_data.tsv', sep='\t', encoding='utf-8')
coverage_data = pd.DataFrame.from_csv('coverage_data.tsv', sep='\t', encoding='utf-8')
methylation_data = pd.DataFrame.from_csv('methylation_data.tsv', sep='\t', encoding='utf-8')
P_position_data = pd.DataFrame.from_csv('P_position_data.tsv', sep='\t', encoding='utf-8')
V_position_data = pd.DataFrame.from_csv('V_position_data.tsv', sep='\t', encoding='utf-8')

###Calculate mean differrence by position
P_data_mean = pd.DataFrame({'mean': P_position_data.mean()})
P_data_std = pd.DataFrame({'stdev': P_position_data.std()})

V_data_mean = pd.DataFrame({'mean': V_position_data.mean()})
V_data_std = pd.DataFrame({'stdev': V_position_data.std()})

P_V_mean_diff = pd.DataFrame(P_data_mean['mean']-V_data_mean['mean'])

###reduce the position according to stdev and mean, remove nan and round to 1 decimal, perform ks test
columns_list = []
p_value_list = []
sample_size_list = []
for column in V_position_data:
	sample_size = []
	if np.nanstd(list(P_position_data[column])+list(V_position_data[column])) > 0.1 and np.nanmean(list(P_position_data[column])+list(V_position_data[column])) > 0.1:
		columns_list.append(column)
		
		a = [elem for elem in list(P_position_data[column]) if np.isfinite(elem) == True]
		sample_size.append(len(a)/2)
		a = [round(elem, 1) for elem in a]
		b = [elem for elem in list(V_position_data[column]) if np.isfinite(elem) == True]
		sample_size.append(len(b)/2)
		b = [round(elem, 1) for elem in b]
		sample_size_list.append(sample_size)
		p_value_list.append(stats.ks_2samp(a,b)[1])

###correct the p_values above 1 and calculate q_values
rounded_p_value_list = [round(elem, 14) for elem in p_value_list]
p_value_array = np.array(rounded_p_value_list)
q_value_list = qvalue.estimate(p_value_array)

###get index of position with significant p and q values
significant_q = np.where(q_value_list < 0.05)[0].tolist()
significant_p = np.where(p_value_array < 0.05)[0].tolist()

###using significant p_value indexes, get position number, sample size, p_value, q_values and mean difference between groups, comment the lines about significant q-values if q_value_list is empty
significant_position = itemgetter(*significant_p)(columns_list)
sign_sample_size = itemgetter(*significant_p)(sample_size_list)
sign_p_value = itemgetter(*significant_p)(rounded_p_value_list)
q_values_sign_p = itemgetter(*significant_p)(q_value_list)

P_V_mean_diff_sign_pos = []
for i in significant_position:
	P_V_mean_diff_sign_pos.append(P_V_mean_diff.loc[i,]['mean'])

P_V_mean_diff_all = []
for i in columns_list:
	P_V_mean_diff_all.append(P_V_mean_diff.loc[i,]['mean'])


###using significant q_value indexes, get mean difference between groups
significant_position_q = itemgetter(*significant_q)(columns_list)
P_V_mean_diff_sign_q = []
for i in significant_position_q:
	P_V_mean_diff_sign_q.append(P_V_mean_diff.loc[i,]['mean'])

all_positions_as_numbers = [int(i) for i in columns_list]
positions_p_as_numbers = [int(i) for i in significant_position]
positions_q_as_numbers = [int(i) for i in significant_position_q]
###plot mean difference between groups by position of p_value significant and q_value significant on top of each other
plt.plot(all_positions_as_numbers, P_V_mean_diff_all, 'o', color='#d3d3d3', alpha=0.6, markeredgecolor='none' )
plt.plot(positions_p_as_numbers, P_V_mean_diff_sign_pos,  'o', color='#A284C1', alpha=0.6, markeredgecolor='none')
plt.plot(positions_q_as_numbers ,P_V_mean_diff_sign_q, 'o', color='#33CCCC', alpha=0.7, markeredgecolor='none')
plt.axhline(y=0, color='#A0A0A0')
plt.xlim(0, 160740)
plt.ylim(-1.1, 1.1)
plt.show()

###Get the genome reference and the locus list
genome = open("reduced_reference_genome", "r")
sorted_sequence_list = []
for line in genome.readlines():
	if line.find('example') == True: continue
	else:
		sorted_sequence_list.append(line.split('\n')[0])
genome.close()

loci = open("ref_locus_list", "r")
loci_seq_list = []
cat_id_list = []
for line in loci.readlines():
	loci_seq_list.append(line.split('\n')[0].split('\t')[1])
	cat_id_list.append(line.split('\n')[0].split('\t')[0])

cat_id_sorted_final = []
for y in range(0,len(sorted_sequence_list)):
	cat_id_sorted_sub = []
	for g in range(16,104,10):
		search_str = sorted_sequence_list[y][g:g+10]
		for z in range(0,len(loci_seq_list)):
			if loci_seq_list[z].find(search_str) != -1:
				cat_id_sorted_sub.append(cat_id_list[z])
	cat_id_sorted_final.append(cat_id_sorted_sub)


context = 'CHH'
population = 'VA'

###write the table with of significant C: position, p_value, q_value, sample_size, locus number or locus_id
file_name = 'stats_meth_'+context+'_'+population
out = open(file_name, "w")
out.write('position\tcontext\tp_value\tq_value\tsample_size_1\tsample_size_2\tmeth_diff\tlocus_ID_all\tlocus_ID_common\n')
for i in range(0,len(significant_position)):
	locus_pre = positions_p_as_numbers[i]/104
	if positions_p_as_numbers[i]%104 == 0:
		locus_correct = locus_pre-1
	else:
		locus_correct = locus_pre

	mcommon = [ite for ite, it in Counter(cat_id_sorted_final[locus_correct]).most_common(1)]
	

	out.write(str(positions_p_as_numbers[i])+'\t'+context+'\t'+str(sign_p_value[i])+'\t'+str(q_values_sign_p[i])+'\t'+str(sign_sample_size[i][0])+'\t'+str(sign_sample_size[i][1])+'\t'+str(P_V_mean_diff_sign_pos[i])+'\t'+str(cat_id_sorted_final[locus_correct])+'\t'+mcommon[0]+'\n')
out.close()
